# Supplementary material for: (E)-N-Benzyl­idene-4H-1,2,4-triazol-4-amine
Source: Acta Crystallogr Sect E Struct Rep Online. 2010 Feb 6;66(Pt 3):o558. doi: 10.1107/S1600536810003946 (PMC2983682; doi:10.1107/S1600536810003946)
Supplement: Supplementary file 1 [file e-66-0o558-sup1.cif]

##############################################################################
###                                                                        ###
###        Electronic paper (Acta Crystallographica Section E)             ###
###                                                                        ###
##############################################################################
#                                                                            #
# This CIF contains the data in a paper accepted for publication in Acta     #
# Crystallographica Section E. It conforms to the requirements of Notes      #
# for Authors for Section E, and has been peer reviewed under the auspices   #
# of the IUCr Commission on Journals.                                        #
#                                                                            #
# Full details of the Crystallographic Information File format               #
# are given in the paper "The Crystallographic Information File (CIF):       #
# a New Standard Archive File for Crystallography" by S. R. Hall, F. H.      #
# Allen and I. D. Brown [Acta Cryst. (1991), A47, 655-685].                  #
#                                                                            #
# The current version of the core CIF dictionary is obtainable from          #
# ftp://ftp.iucr.org/pub/cif_core.dic. The current version number is 2.4.    #
#                                                                            #
# Software is freely available for graphical display of the structure(s) in  #
# this CIF.  For information consult the CIF home page http://www.iucr.org/  #
# cif/home.html                                                              #
#                                                                            #
# This file may be used for bona fide research purposes within the           #
# scientific community so long as proper attribution is given to the journal # 
# article from which it was obtained.                                        #
#                                                                            #
##############################################################################
                                             
data_global
_audit_creation_method     SHELXL-97
_journal_date_recd_electronic     2009-12-29
_journal_date_accepted     2010-02-01
_journal_name_full     'Acta Crystallographica, Section E'
_journal_year     2010
_journal_volume     66
_journal_issue      3
_journal_page_first     o558
_journal_page_last     o558
_journal_paper_category     QO
_journal_coeditor_code     CI5006
_publ_contact_author_name     ' M.N. Ponnuswamy'
_publ_contact_author_address
;   Centre of Advanced Study in Crystallography and Biophysics
    University of Madras
    Guindy Campus
    Chennai - 600 025
    India
;
_publ_contact_author_email     'mnpsy2004@yahoo.com'
_publ_contact_author_fax     '+9144 22352494'
_publ_contact_author_phone     '+9144 22202773'
_publ_section_title
;
(<i>E</i>)-<i>N</i>-Benzylidene-4<i>H</i>-1,2,4-triazol-4-amine
;
loop_
    _publ_author_name
    _publ_author_address
    'M. Thenmozhi'
;
Centre of Advanced Study in Crystallography and Biophysics
University of Madras
Guindy Campus
Chennai 600 025
India
;
    'T. Kavitha'
;
Centre of Advanced Study in Crystallography and Biophysics
University of Madras
Guindy Campus
Chennai 600 025
India
;
    'B. Palakshi Reddy'
;
Organic Chemistry Division
School of Sciences
VIT University
Vellore 632 014
India
;
    'V. Vijayakumar'
;
Organic Chemistry Division
School of Sciences
VIT University
Vellore 632 014
India
;
    'M. N. Ponnuswamy'
;
Centre of Advanced Study in Crystallography and Biophysics
University of Madras
Guindy Campus
Chennai 600 025
India
;
_publ_section_synopsis     .
data_I
_audit_creation_method     SHELXL-97
_chemical_name_systematic
;
(<i>E</i>)-<i>N</i>-Benzylidene-4<i>H</i>-1,2,4-triazol-4-amine
;
_chemical_name_common
;
;
_chemical_formula_moiety     'C9 H8 N4'
_chemical_formula_sum     'C9 H8 N4'
_chemical_formula_iupac     'C9 H8 N4'
_chemical_formula_weight     172.19
_chemical_melting_point     ?
_symmetry_cell_setting     'Monoclinic'
_symmetry_space_group_name_H-M     'C 2'
_symmetry_space_group_name_Hall     'C 2y'
loop_
    _symmetry_equiv_pos_as_xyz
    'x, y, z'
    '-x, y, -z'
    'x+1/2, y+1/2, z'
    '-x+1/2, y+1/2, -z'
_cell_length_a     33.0059(11)
_cell_length_b     4.06390(10)
_cell_length_c     20.6535(7)
_cell_angle_alpha     90.00
_cell_angle_beta     111.067(2)
_cell_angle_gamma     90.00
_cell_volume     2585.14(14)
_cell_formula_units_Z     12
_cell_measurement_reflns_used     14802
_cell_measurement_theta_min     2.05
_cell_measurement_theta_max     27.62
_cell_measurement_temperature     293(2)
_exptl_crystal_description     Block
_exptl_crystal_colour     Colourless
_exptl_crystal_size_max     0.20
_exptl_crystal_size_mid     0.15
_exptl_crystal_size_min     0.12
_exptl_crystal_density_diffrn     1.327
_exptl_crystal_density_meas     ?
_exptl_crystal_density_method     'not measured'
_exptl_crystal_F_000     1080
_exptl_absorpt_coefficient_mu     0.087
_exptl_absorpt_correction_type     multi-scan
_exptl_absorpt_process_details     '(SADABS; Sheldrick, 2001)'
_exptl_absorpt_correction_T_min     0.9829
_exptl_absorpt_correction_T_max     0.9897
_exptl_special_details
;
;
_diffrn_ambient_temperature     293(2)
_diffrn_radiation_type     MoK\a
_diffrn_radiation_wavelength     0.71073
_diffrn_radiation_source     'fine-focus sealed tube'
_diffrn_radiation_monochromator     graphite
_diffrn_measurement_device_type
                              'Bruker Kappa APEXII area-detector diffractometer'
_diffrn_measurement_method     '\w and \f scans'
_diffrn_detector_area_resol_mean     ?
_diffrn_reflns_number     14802
_diffrn_reflns_av_R_equivalents     0.0316
_diffrn_reflns_av_sigmaI/netI     0.0258
_diffrn_reflns_theta_min     2.05
_diffrn_reflns_theta_max     27.62
_diffrn_reflns_theta_full     25.00
_diffrn_measured_fraction_theta_max     0.994
_diffrn_measured_fraction_theta_full     0.998
_diffrn_reflns_limit_h_min     -42
_diffrn_reflns_limit_h_max     42
_diffrn_reflns_limit_k_min     -4
_diffrn_reflns_limit_k_max     5
_diffrn_reflns_limit_l_min     -26
_diffrn_reflns_limit_l_max     26
_diffrn_standards_number     0
_diffrn_standards_interval_count     .
_diffrn_standards_interval_time     .
_diffrn_standards_decay_%     ?
_refine_special_details
;
 Refinement of F^2^ against ALL reflections.  The weighted R-factor wR and
 goodness of fit S are based on F^2^, conventional R-factors R are based
 on F, with F set to zero for negative F^2^. The threshold expression of
 F^2^ > 2sigma(F^2^) is used only for calculating R-factors(gt) etc. and is
 not relevant to the choice of reflections for refinement.  R-factors based
 on F^2^ are statistically about twice as large as those based on F, and R-
 factors based on ALL data will be even larger.
;
_reflns_number_total     3418
_reflns_number_gt     2582
_reflns_threshold_expression     I>2\s(I)
_refine_ls_structure_factor_coef     Fsqd
_refine_ls_matrix_type     full
_refine_ls_R_factor_all     0.0575
_refine_ls_R_factor_gt     0.0386
_refine_ls_wR_factor_gt     0.1130
_refine_ls_wR_factor_ref     0.1325
_refine_ls_goodness_of_fit_ref     0.991
_refine_ls_restrained_S_all     0.990
_refine_ls_number_reflns     3418
_refine_ls_number_parameters     352
_refine_ls_number_restraints     1
_refine_ls_hydrogen_treatment     constr
_refine_ls_weighting_scheme     calc
_refine_ls_weighting_details
                 'calc w=1/[\s^2^(Fo^2^)+(0.0936P)^2^] where P=(Fo^2^+2Fc^2^)/3'
_atom_sites_solution_hydrogens     geom
_atom_sites_solution_primary     direct
_atom_sites_solution_secondary     difmap
_refine_ls_shift/su_max     0.005
_refine_ls_shift/su_mean     0.001
_refine_diff_density_max     0.128
_refine_diff_density_min     -0.160
_refine_ls_extinction_method     none
_refine_ls_extinction_coef     ?
loop_
    _atom_type_symbol
    _atom_type_description
    _atom_type_scat_dispersion_real
    _atom_type_scat_dispersion_imag
    _atom_type_scat_source
    'C' 'C' 0.0033 0.0000
                         'International Tables Vol C Tables 4.2.6.8 and 6.1.1.4'
    'H' 'H' 0.0000 0.0000
                         'International Tables Vol C Tables 4.2.6.8 and 6.1.1.4'
    'N' 'N' 0.0061 0.0000
                         'International Tables Vol C Tables 4.2.6.8 and 6.1.1.4'
_computing_data_collection     'APEX2 (Bruker, 2004)'
_computing_cell_refinement     'SAINT (Bruker, 2004)'
_computing_data_reduction     'SAINT (Bruker, 2004)'
_computing_structure_solution     'SHELXS97 (Sheldrick, 2008)'
_computing_structure_refinement     'SHELXL97 (Sheldrick, 2008)'
_computing_molecular_graphics
;
PLATON (Spek, 2009) and ORTEP-3 (Farrugia, 1997)
;
_computing_publication_material
                            'SHELXL97 (Sheldrick, 2008) and PLATON (Spek, 2009)'
loop_
    _atom_site_type_symbol
    _atom_site_label
    _atom_site_fract_x
    _atom_site_fract_y
    _atom_site_fract_z
    _atom_site_U_iso_or_equiv
    _atom_site_adp_type
    _atom_site_calc_flag
    _atom_site_refinement_flags
    _atom_site_occupancy
    _atom_site_disorder_assembly
    _atom_site_disorder_group
    N N1A 1.09649(8) 0.8835(8) 0.61511(13) 0.0763(7) Uani d . 1 . .
    N N2A 1.10029(7) 0.8972(8) 0.68405(12) 0.0759(7) Uani d . 1 . .
    C C3A 1.06740(8) 0.7385(9) 0.68915(13) 0.0669(8) Uani d . 1 . .
    H H3A 1.0622 0.7106 0.7302 0.080 Uiso calc R 1 . .
    N N4A 1.04188(6) 0.6199(6) 0.62682(10) 0.0531(5) Uani d . 1 . .
    C C5A 1.06160(9) 0.7183(9) 0.58349(14) 0.0683(8) Uani d . 1 . .
    H H5A 1.0513 0.6726 0.5362 0.082 Uiso calc R 1 . .
    N N6A 1.00305(6) 0.4455(6) 0.60450(10) 0.0534(5) Uani d . 1 . .
    C C7A 0.98725(7) 0.3748(7) 0.64995(11) 0.0499(5) Uani d . 1 . .
    H H7A 1.0022 0.4344 0.6959 0.060 Uiso calc R 1 . .
    C C8A 0.94615(7) 0.2018(6) 0.63197(11) 0.0480(5) Uani d . 1 . .
    C C9A 0.92932(8) 0.1395(8) 0.68311(12) 0.0566(6) Uani d . 1 . .
    H H9A 0.9448 0.2018 0.7287 0.068 Uiso calc R 1 . .
    C C10A 0.88964(9) -0.0149(8) 0.66666(14) 0.0678(8) Uani d . 1 . .
    H H10A 0.8782 -0.0523 0.7011 0.081 Uiso calc R 1 . .
    C C11A 0.86711(8) -0.1130(8) 0.60023(14) 0.0643(7) Uani d . 1 . .
    H H11A 0.8404 -0.2169 0.5895 0.077 Uiso calc R 1 . .
    C C12A 0.88395(8) -0.0582(8) 0.54891(13) 0.0601(6) Uani d . 1 . .
    H H12A 0.8689 -0.1293 0.5038 0.072 Uiso calc R 1 . .
    C C13A 0.92287(8) 0.1007(7) 0.56441(12) 0.0533(6) Uani d . 1 . .
    H H13A 0.9338 0.1415 0.5295 0.064 Uiso calc R 1 . .
    N N1B 0.65846(7) 0.6473(9) 0.90074(12) 0.0818(9) Uani d . 1 . .
    N N2B 0.69659(7) 0.7618(10) 0.94996(11) 0.0836(9) Uani d . 1 . .
    C C3B 0.71899(8) 0.8843(11) 0.91654(12) 0.0724(9) Uani d . 1 . .
    H H3B 0.7461 0.9809 0.9374 0.087 Uiso calc R 1 . .
    N N4B 0.69836(6) 0.8560(7) 0.84744(9) 0.0559(6) Uani d . 1 . .
    C C5B 0.66061(8) 0.7056(10) 0.84063(13) 0.0710(9) Uani d . 1 . .
    H H5B 0.6391 0.6515 0.7985 0.085 Uiso calc R 1 . .
    N N6B 0.71639(6) 0.9630(7) 0.79949(9) 0.0548(5) Uani d . 1 . .
    C C7B 0.69559(7) 0.8917(7) 0.73663(11) 0.0500(6) Uani d . 1 . .
    H H7B 0.6691 0.7835 0.7244 0.060 Uiso calc R 1 . .
    C C8B 0.71297(7) 0.9785(7) 0.68307(11) 0.0474(5) Uani d . 1 . .
    C C9B 0.75212(8) 1.1431(8) 0.69885(13) 0.0561(6) Uani d . 1 . .
    H H9B 0.7673 1.2118 0.7441 0.067 Uiso calc R 1 . .
    C C10B 0.76865(8) 1.2052(8) 0.64756(14) 0.0630(7) Uani d . 1 . .
    H H10B 0.7951 1.3128 0.6583 0.076 Uiso calc R 1 . .
    C C11B 0.74595(9) 1.1078(8) 0.58065(13) 0.0636(7) Uani d . 1 . .
    H H11B 0.7570 1.1516 0.5460 0.076 Uiso calc R 1 . .
    C C12B 0.70704(8) 0.9466(8) 0.56432(12) 0.0601(7) Uani d . 1 . .
    H H12B 0.6919 0.8808 0.5189 0.072 Uiso calc R 1 . .
    C C13B 0.69040(7) 0.8821(7) 0.61552(11) 0.0535(6) Uani d . 1 . .
    H H13B 0.6640 0.7737 0.6045 0.064 Uiso calc R 1 . .
    N N1C 0.49788(8) 0.0614(8) 0.83722(13) 0.0784(7) Uani d . 1 . .
    N N2C 0.53653(9) 0.0797(9) 0.82568(12) 0.0807(8) Uani d . 1 . .
    C C3C 0.56350(9) 0.2426(10) 0.87673(13) 0.0710(8) Uani d . 1 . .
    H H3C 0.5920 0.2902 0.8817 0.085 Uiso calc R 1 . .
    N N4C 0.54458(6) 0.3340(6) 0.92178(10) 0.0537(5) Uani d . 1 . .
    C C5C 0.50405(9) 0.2134(9) 0.89449(15) 0.0684(8) Uani d . 1 . .
    H H5C 0.4831 0.2370 0.9145 0.082 Uiso calc R 1 . .
    N N6C 0.55923(6) 0.5052(6) 0.98418(10) 0.0539(5) Uani d . 1 . .
    C C7C 0.59724(7) 0.6207(7) 1.00274(11) 0.0515(6) Uani d . 1 . .
    H H7C 0.6134 0.5897 0.9745 0.062 Uiso calc R 1 . .
    C C8C 0.61623(7) 0.8013(6) 1.06753(11) 0.0470(5) Uani d . 1 . .
    C C9C 0.65723(7) 0.9332(8) 1.08465(12) 0.0563(6) Uani d . 1 . .
    H H9C 0.6722 0.9077 1.0545 0.068 Uiso calc R 1 . .
    C C10C 0.67619(8) 1.1023(8) 1.14589(13) 0.0597(6) Uani d . 1 . .
    H H10C 0.7038 1.1912 1.1570 0.072 Uiso calc R 1 . .
    C C11C 0.65420(8) 1.1391(8) 1.19040(13) 0.0610(7) Uani d . 1 . .
    H H11C 0.6671 1.2517 1.2320 0.073 Uiso calc R 1 . .
    C C12C 0.61298(8) 1.0098(8) 1.17387(13) 0.0600(7) Uani d . 1 . .
    H H12C 0.5981 1.0367 1.2041 0.072 Uiso calc R 1 . .
    C C13C 0.59415(7) 0.8429(7) 1.11312(12) 0.0539(6) Uani d . 1 . .
    H H13C 0.5664 0.7563 1.1021 0.065 Uiso calc R 1 . .
loop_
    _atom_site_aniso_label
    _atom_site_aniso_U_11
    _atom_site_aniso_U_22
    _atom_site_aniso_U_33
    _atom_site_aniso_U_12
    _atom_site_aniso_U_13
    _atom_site_aniso_U_23
    N1A 0.0707(14) 0.0899(19) 0.0753(15) -0.0164(15) 0.0347(12) -0.0053(15)
    N2A 0.0619(13) 0.095(2) 0.0652(13) -0.0217(15) 0.0155(11) -0.0066(14)
    C3A 0.0572(14) 0.087(2) 0.0529(13) -0.0134(16) 0.0155(11) -0.0027(15)
    N4A 0.0480(10) 0.0627(13) 0.0492(10) -0.0038(10) 0.0182(8) -0.0027(10)
    C5A 0.0688(16) 0.082(2) 0.0625(14) -0.0130(17) 0.0333(13) -0.0075(15)
    N6A 0.0476(10) 0.0621(13) 0.0494(10) -0.0056(10) 0.0161(8) -0.0055(10)
    C7A 0.0499(12) 0.0533(14) 0.0449(11) 0.0011(11) 0.0152(9) -0.0030(11)
    C8A 0.0477(12) 0.0482(13) 0.0464(11) 0.0034(11) 0.0150(9) 0.0016(10)
    C9A 0.0611(14) 0.0658(17) 0.0431(11) -0.0012(13) 0.0191(11) 0.0038(12)
    C10A 0.0656(15) 0.078(2) 0.0652(15) -0.0065(16) 0.0305(13) 0.0109(16)
    C11A 0.0503(13) 0.0653(17) 0.0736(16) -0.0079(14) 0.0177(12) 0.0058(15)
    C12A 0.0560(14) 0.0621(16) 0.0549(13) -0.0034(13) 0.0109(11) -0.0022(13)
    C13A 0.0560(13) 0.0593(15) 0.0451(11) -0.0007(12) 0.0190(10) -0.0021(11)
    N1B 0.0627(13) 0.129(3) 0.0611(13) -0.0159(17) 0.0309(11) 0.0037(16)
    N2B 0.0653(14) 0.138(3) 0.0515(11) -0.0044(17) 0.0259(11) -0.0004(16)
    C3B 0.0552(14) 0.117(3) 0.0464(12) -0.0110(18) 0.0202(11) -0.0078(16)
    N4B 0.0439(10) 0.0822(16) 0.0428(9) -0.0034(11) 0.0171(8) -0.0026(11)
    C5B 0.0501(13) 0.112(3) 0.0515(13) -0.0165(17) 0.0192(11) -0.0008(16)
    N6B 0.0440(10) 0.0778(16) 0.0455(10) -0.0073(11) 0.0195(8) -0.0016(10)
    C7B 0.0395(10) 0.0629(15) 0.0464(11) -0.0009(11) 0.0141(9) -0.0009(11)
    C8B 0.0421(11) 0.0538(14) 0.0459(11) 0.0053(10) 0.0153(9) 0.0042(11)
    C9B 0.0500(12) 0.0650(17) 0.0522(12) -0.0025(12) 0.0171(10) 0.0005(12)
    C10B 0.0571(14) 0.0670(17) 0.0684(15) -0.0072(14) 0.0267(12) 0.0075(14)
    C11B 0.0725(16) 0.0701(18) 0.0584(14) 0.0083(15) 0.0359(13) 0.0132(14)
    C12B 0.0618(14) 0.0728(18) 0.0436(11) 0.0079(15) 0.0163(10) 0.0030(13)
    C13B 0.0472(12) 0.0651(16) 0.0459(11) 0.0025(12) 0.0138(9) -0.0010(12)
    N1C 0.0705(15) 0.0883(19) 0.0681(14) -0.0135(14) 0.0149(12) -0.0114(15)
    N2C 0.0887(17) 0.096(2) 0.0575(12) -0.0238(17) 0.0267(12) -0.0143(15)
    C3C 0.0706(16) 0.093(2) 0.0567(14) -0.0223(17) 0.0310(13) -0.0140(16)
    N4C 0.0526(11) 0.0584(13) 0.0481(10) -0.0033(10) 0.0159(8) 0.0010(10)
    C5C 0.0530(14) 0.077(2) 0.0696(16) -0.0061(15) 0.0148(13) -0.0102(16)
    N6C 0.0498(10) 0.0622(14) 0.0493(10) 0.0010(10) 0.0173(8) -0.0001(10)
    C7C 0.0500(12) 0.0584(15) 0.0483(11) 0.0014(12) 0.0203(10) 0.0027(12)
    C8C 0.0430(11) 0.0496(13) 0.0475(11) 0.0048(10) 0.0152(9) 0.0060(10)
    C9C 0.0470(12) 0.0671(16) 0.0562(12) -0.0006(13) 0.0201(10) 0.0000(13)
    C10C 0.0447(12) 0.0682(17) 0.0610(14) -0.0027(13) 0.0128(11) -0.0013(14)
    C11C 0.0598(14) 0.0662(18) 0.0509(12) 0.0048(14) 0.0123(11) -0.0057(13)
    C12C 0.0619(14) 0.0639(17) 0.0604(14) 0.0010(13) 0.0296(12) -0.0061(13)
    C13C 0.0467(12) 0.0607(16) 0.0565(13) 0.0009(12) 0.0213(10) 0.0012(12)
_geom_special_details
;
 All esds (except the esd in the dihedral angle between two l.s. planes)
 are estimated using the full covariance matrix.  The cell esds are taken
 into account individually in the estimation of esds in distances, angles
 and torsion angles; correlations between esds in cell parameters are only
 used when they are defined by crystal symmetry.  An approximate (isotropic)
 treatment of cell esds is used for estimating esds involving l.s. planes.
;
loop_
    _geom_bond_atom_site_label_1
    _geom_bond_atom_site_label_2
    _geom_bond_site_symmetry_2
    _geom_bond_distance
    _geom_bond_publ_flag
    N1A C5A . 1.290(4) ?
    N1A N2A . 1.385(3) ?
    N2A C3A . 1.299(4) ?
    C3A N4A . 1.349(3) ?
    C3A H3A . 0.93 ?
    N4A C5A . 1.343(3) ?
    N4A N6A . 1.390(3) ?
    C5A H5A . 0.93 ?
    N6A C7A . 1.260(3) ?
    C7A C8A . 1.452(3) ?
    C7A H7A . 0.93 ?
    C8A C9A . 1.382(3) ?
    C8A C13A . 1.391(3) ?
    C9A C10A . 1.380(4) ?
    C9A H9A . 0.93 ?
    C10A C11A . 1.364(4) ?
    C10A H10A . 0.93 ?
    C11A C12A . 1.380(4) ?
    C11A H11A . 0.93 ?
    C12A C13A . 1.369(4) ?
    C12A H12A . 0.93 ?
    C13A H13A . 0.93 ?
    N1B C5B . 1.291(3) ?
    N1B N2B . 1.384(4) ?
    N2B C3B . 1.280(4) ?
    C3B N4B . 1.347(3) ?
    C3B H3B . 0.93 ?
    N4B C5B . 1.349(3) ?
    N4B N6B . 1.396(2) ?
    C5B H5B . 0.93 ?
    N6B C7B . 1.265(3) ?
    C7B C8B . 1.461(3) ?
    C7B H7B . 0.93 ?
    C8B C13B . 1.381(3) ?
    C8B C9B . 1.386(3) ?
    C9B C10B . 1.378(3) ?
    C9B H9B . 0.93 ?
    C10B C11B . 1.372(4) ?
    C10B H10B . 0.93 ?
    C11B C12B . 1.371(4) ?
    C11B H11B . 0.93 ?
    C12B C13B . 1.380(3) ?
    C12B H12B . 0.93 ?
    C13B H13B . 0.93 ?
    N1C C5C . 1.284(4) ?
    N1C N2C . 1.381(3) ?
    N2C C3C . 1.292(4) ?
    C3C N4C . 1.346(3) ?
    C3C H3C . 0.93 ?
    N4C C5C . 1.344(3) ?
    N4C N6C . 1.389(3) ?
    C5C H5C . 0.93 ?
    N6C C7C . 1.263(3) ?
    C7C C8C . 1.456(3) ?
    C7C H7C . 0.93 ?
    C8C C9C . 1.379(3) ?
    C8C C13C . 1.393(3) ?
    C9C C10C . 1.376(4) ?
    C9C H9C . 0.93 ?
    C10C C11C . 1.369(3) ?
    C10C H10C . 0.93 ?
    C11C C12C . 1.382(4) ?
    C11C H11C . 0.93 ?
    C12C C13C . 1.364(4) ?
    C12C H12C . 0.93 ?
    C13C H13C . 0.93 ?
loop_
    _geom_angle_atom_site_label_1
    _geom_angle_atom_site_label_2
    _geom_angle_atom_site_label_3
    _geom_angle_site_symmetry_1
    _geom_angle_site_symmetry_3
    _geom_angle
    _geom_angle_publ_flag
    C5A N1A N2A . . 106.0(2) ?
    C3A N2A N1A . . 107.1(2) ?
    N2A C3A N4A . . 110.7(2) ?
    N2A C3A H3A . . 124.7 ?
    N4A C3A H3A . . 124.7 ?
    C5A N4A C3A . . 104.1(2) ?
    C5A N4A N6A . . 122.7(2) ?
    C3A N4A N6A . . 133.1(2) ?
    N1A C5A N4A . . 112.1(2) ?
    N1A C5A H5A . . 124.0 ?
    N4A C5A H5A . . 124.0 ?
    C7A N6A N4A . . 116.64(18) ?
    N6A C7A C8A . . 121.2(2) ?
    N6A C7A H7A . . 119.4 ?
    C8A C7A H7A . . 119.4 ?
    C9A C8A C13A . . 118.9(2) ?
    C9A C8A C7A . . 119.2(2) ?
    C13A C8A C7A . . 121.9(2) ?
    C10A C9A C8A . . 120.1(2) ?
    C10A C9A H9A . . 119.9 ?
    C8A C9A H9A . . 119.9 ?
    C11A C10A C9A . . 120.4(2) ?
    C11A C10A H10A . . 119.8 ?
    C9A C10A H10A . . 119.8 ?
    C10A C11A C12A . . 120.0(2) ?
    C10A C11A H11A . . 120.0 ?
    C12A C11A H11A . . 120.0 ?
    C13A C12A C11A . . 120.0(2) ?
    C13A C12A H12A . . 120.0 ?
    C11A C12A H12A . . 120.0 ?
    C12A C13A C8A . . 120.5(2) ?
    C12A C13A H13A . . 119.7 ?
    C8A C13A H13A . . 119.7 ?
    C5B N1B N2B . . 107.2(2) ?
    C3B N2B N1B . . 106.5(2) ?
    N2B C3B N4B . . 111.6(3) ?
    N2B C3B H3B . . 124.2 ?
    N4B C3B H3B . . 124.2 ?
    C3B N4B C5B . . 104.2(2) ?
    C3B N4B N6B . . 122.9(2) ?
    C5B N4B N6B . . 132.90(19) ?
    N1B C5B N4B . . 110.6(2) ?
    N1B C5B H5B . . 124.7 ?
    N4B C5B H5B . . 124.7 ?
    C7B N6B N4B . . 116.38(19) ?
    N6B C7B C8B . . 120.4(2) ?
    N6B C7B H7B . . 119.8 ?
    C8B C7B H7B . . 119.8 ?
    C13B C8B C9B . . 119.6(2) ?
    C13B C8B C7B . . 118.7(2) ?
    C9B C8B C7B . . 121.7(2) ?
    C10B C9B C8B . . 120.1(2) ?
    C10B C9B H9B . . 120.0 ?
    C8B C9B H9B . . 120.0 ?
    C11B C10B C9B . . 119.8(2) ?
    C11B C10B H10B . . 120.1 ?
    C9B C10B H10B . . 120.1 ?
    C12B C11B C10B . . 120.6(2) ?
    C12B C11B H11B . . 119.7 ?
    C10B C11B H11B . . 119.7 ?
    C11B C12B C13B . . 119.8(2) ?
    C11B C12B H12B . . 120.1 ?
    C13B C12B H12B . . 120.1 ?
    C8B C13B C12B . . 120.1(2) ?
    C8B C13B H13B . . 120.0 ?
    C12B C13B H13B . . 120.0 ?
    C5C N1C N2C . . 106.4(2) ?
    C3C N2C N1C . . 107.2(2) ?
    N2C C3C N4C . . 110.5(2) ?
    N2C C3C H3C . . 124.7 ?
    N4C C3C H3C . . 124.7 ?
    C5C N4C C3C . . 104.4(2) ?
    C5C N4C N6C . . 122.2(2) ?
    C3C N4C N6C . . 133.3(2) ?
    N1C C5C N4C . . 111.5(2) ?
    N1C C5C H5C . . 124.3 ?
    N4C C5C H5C . . 124.3 ?
    C7C N6C N4C . . 116.35(18) ?
    N6C C7C C8C . . 121.2(2) ?
    N6C C7C H7C . . 119.4 ?
    C8C C7C H7C . . 119.4 ?
    C9C C8C C13C . . 118.9(2) ?
    C9C C8C C7C . . 119.4(2) ?
    C13C C8C C7C . . 121.7(2) ?
    C10C C9C C8C . . 120.7(2) ?
    C10C C9C H9C . . 119.7 ?
    C8C C9C H9C . . 119.7 ?
    C11C C10C C9C . . 119.7(2) ?
    C11C C10C H10C . . 120.1 ?
    C9C C10C H10C . . 120.1 ?
    C10C C11C C12C . . 120.3(2) ?
    C10C C11C H11C . . 119.8 ?
    C12C C11C H11C . . 119.8 ?
    C13C C12C C11C . . 119.9(2) ?
    C13C C12C H12C . . 120.0 ?
    C11C C12C H12C . . 120.0 ?
    C12C C13C C8C . . 120.4(2) ?
    C12C C13C H13C . . 119.8 ?
    C8C C13C H13C . . 119.8 ?
loop_
    _geom_torsion_atom_site_label_1
    _geom_torsion_atom_site_label_2
    _geom_torsion_atom_site_label_3
    _geom_torsion_atom_site_label_4
    _geom_torsion_site_symmetry_1
    _geom_torsion_site_symmetry_2
    _geom_torsion_site_symmetry_3
    _geom_torsion_site_symmetry_4
    _geom_torsion
    _geom_torsion_publ_flag
    C5A N1A N2A C3A . . . . 0.1(4) ?
    N1A N2A C3A N4A . . . . 0.0(4) ?
    N2A C3A N4A C5A . . . . -0.1(4) ?
    N2A C3A N4A N6A . . . . -177.9(3) ?
    N2A N1A C5A N4A . . . . -0.2(4) ?
    C3A N4A C5A N1A . . . . 0.2(4) ?
    N6A N4A C5A N1A . . . . 178.2(3) ?
    C5A N4A N6A C7A . . . . -178.2(3) ?
    C3A N4A N6A C7A . . . . -0.8(4) ?
    N4A N6A C7A C8A . . . . 178.1(2) ?
    N6A C7A C8A C9A . . . . -177.8(3) ?
    N6A C7A C8A C13A . . . . 1.3(4) ?
    C13A C8A C9A C10A . . . . -1.2(4) ?
    C7A C8A C9A C10A . . . . 177.9(3) ?
    C8A C9A C10A C11A . . . . 1.3(5) ?
    C9A C10A C11A C12A . . . . 0.0(5) ?
    C10A C11A C12A C13A . . . . -1.4(5) ?
    C11A C12A C13A C8A . . . . 1.4(4) ?
    C9A C8A C13A C12A . . . . -0.1(4) ?
    C7A C8A C13A C12A . . . . -179.2(3) ?
    C5B N1B N2B C3B . . . . 0.6(5) ?
    N1B N2B C3B N4B . . . . -0.7(5) ?
    N2B C3B N4B C5B . . . . 0.4(4) ?
    N2B C3B N4B N6B . . . . -178.3(3) ?
    N2B N1B C5B N4B . . . . -0.4(4) ?
    C3B N4B C5B N1B . . . . 0.0(4) ?
    N6B N4B C5B N1B . . . . 178.6(3) ?
    C3B N4B N6B C7B . . . . 173.0(3) ?
    C5B N4B N6B C7B . . . . -5.3(5) ?
    N4B N6B C7B C8B . . . . -176.9(2) ?
    N6B C7B C8B C13B . . . . 176.8(3) ?
    N6B C7B C8B C9B . . . . -0.7(4) ?
    C13B C8B C9B C10B . . . . -1.0(4) ?
    C7B C8B C9B C10B . . . . 176.5(3) ?
    C8B C9B C10B C11B . . . . 0.9(4) ?
    C9B C10B C11B C12B . . . . -0.5(5) ?
    C10B C11B C12B C13B . . . . 0.2(5) ?
    C9B C8B C13B C12B . . . . 0.7(4) ?
    C7B C8B C13B C12B . . . . -176.9(3) ?
    C11B C12B C13B C8B . . . . -0.3(4) ?
    C5C N1C N2C C3C . . . . -0.2(4) ?
    N1C N2C C3C N4C . . . . 0.0(4) ?
    N2C C3C N4C C5C . . . . 0.2(4) ?
    N2C C3C N4C N6C . . . . 178.9(3) ?
    N2C N1C C5C N4C . . . . 0.3(4) ?
    C3C N4C C5C N1C . . . . -0.3(4) ?
    N6C N4C C5C N1C . . . . -179.2(3) ?
    C5C N4C N6C C7C . . . . -176.6(3) ?
    C3C N4C N6C C7C . . . . 4.9(4) ?
    N4C N6C C7C C8C . . . . -179.3(2) ?
    N6C C7C C8C C9C . . . . -177.7(3) ?
    N6C C7C C8C C13C . . . . 2.7(4) ?
    C13C C8C C9C C10C . . . . 0.3(4) ?
    C7C C8C C9C C10C . . . . -179.3(3) ?
    C8C C9C C10C C11C . . . . 0.2(4) ?
    C9C C10C C11C C12C . . . . -0.5(4) ?
    C10C C11C C12C C13C . . . . 0.4(4) ?
    C11C C12C C13C C8C . . . . 0.1(4) ?
    C9C C8C C13C C12C . . . . -0.4(4) ?
    C7C C8C C13C C12C . . . . 179.2(3) ?
loop_
    _geom_hbond_atom_site_label_D
    _geom_hbond_atom_site_label_H
    _geom_hbond_atom_site_label_A
    _geom_hbond_site_symmetry_A
    _geom_hbond_distance_DH
    _geom_hbond_distance_HA
    _geom_hbond_distance_DA
    _geom_hbond_angle_DHA
    C3C H3C N1B . 0.93 2.54 3.414(4) 157
    C7C H7C N1B . 0.93 2.49 3.405(3) 167
    C3A H3A N2C 3 0.93 2.47 3.387(4) 169
    C7A H7A N2C 3 0.93 2.58 3.503(3) 174
    C5B H5B N2A 3_445 0.93 2.47 3.371(4) 162
