# Supplementary material for: (E)-N-Benzyl­idene-4H-1,2,4-triazol-4-amine
Source: Acta Crystallogr Sect E Struct Rep Online. 2010 Feb 6;66(Pt 3):o558. doi: 10.1107/S1600536810003946 (PMC2983682; doi:10.1107/S1600536810003946)
Supplement: Supplementary file 2 [file e-66-0o558-Isup2.hkl]

# 
# h,k,l, Fc-squared, Fo-squared, sigma(Fo-squared) and status flag 
# 
data_I
_shelx_title ' pr49 in C 2' 
_shelx_refln_list_code          4 
_shelx_F_calc_maximum      275.57 
_exptl_crystal_F_000      1080.00 
_reflns_d_resolution_high  0.7664 
 
loop_ 
 _symmetry_equiv_pos_as_xyz 
 'x, y, z' 
 '-x, y, -z' 
 'x+1/2, y+1/2, z' 
 '-x+1/2, y+1/2, -z' 
 
_cell_length_a    33.0059 
_cell_length_b     4.0639 
_cell_length_c    20.6535 
_cell_angle_alpha  90.000 
_cell_angle_beta  111.067 
_cell_angle_gamma  90.000 
 
_shelx_F_squared_multiplier     1.000 
 
loop_ 
 _refln_index_h 
 _refln_index_k 
 _refln_index_l 
 _refln_F_squared_calc 
 _refln_F_squared_meas 
 _refln_F_squared_sigma 
 _refln_observed_status 
   4   0   0      112.44      100.85      2.35 o 
   6   0   0     2802.53     2654.85     45.74 o 
   8   0   0     2864.19     2696.79     47.12 o 
  10   0   0     3485.44     3267.45     70.50 o 
  12   0   0       22.72       11.17      3.94 o 
  14   0   0      422.89      366.37     12.65 o 
  16   0   0      919.75     1022.74     27.32 o 
  18   0   0     4006.42     4382.73     96.59 o 
  20   0   0     5079.36     5545.73    121.05 o 
  22   0   0      483.44      599.96     25.30 o 
  24   0   0      167.15      201.59     11.89 o 
  26   0   0      135.69      121.03      8.33 o 
  28   0   0       13.85       13.37      4.88 o 
  30   0   0       58.25       64.35     11.00 o 
  32   0   0      297.80      291.96     19.03 o 
  34   0   0       59.35       61.18     10.36 o 
  36   0   0        1.14       -1.62      6.46 o 
  38   0   0       15.02        3.71      8.56 o 
  40   0   0        0.62        3.68      7.52 o 
   1   1   0     1445.95     1330.18     15.02 o 
   3   1   0    14873.77    14184.96    153.65 o 
   5   1   0    59402.31    55777.82    611.32 o 
   7   1   0     2387.50     2353.63     22.77 o 
   9   1   0     4300.56     4195.75     50.32 o 
  11   1   0     1170.56     1225.76     18.33 o 
  13   1   0      128.53      127.57      4.98 o 
  15   1   0      900.93      982.12     18.34 o 
  17   1   0      673.87      663.28     12.78 o 
  19   1   0      480.94      491.29     10.81 o 
  21   1   0       13.02       14.89      2.95 o 
  23   1   0      678.19      691.79     14.68 o 
  25   1   0      483.75      486.78     16.82 o 
  27   1   0      318.54      307.50     10.06 o 
  29   1   0      372.45      309.84     10.55 o 
  31   1   0       14.67       15.56      4.46 o 
  33   1   0       86.56       95.73      7.32 o 
  35   1   0       12.40        9.71      4.56 o 
  37   1   0       11.95       14.56      5.10 o 
  39   1   0       18.47       20.68      7.98 o 
   0   2   0      186.92      201.14      5.66 o 
   2   2   0      678.01      665.05      9.77 o 
   4   2   0      544.98      540.49      7.78 o 
   6   2   0      535.43      548.74      8.32 o 
   8   2   0     1174.93     1038.32     12.66 o 
  10   2   0     8585.88     8760.94     97.68 o 
  12   2   0     2570.03     2652.76     35.27 o 
  14   2   0       29.56       33.71      2.51 o 
  16   2   0      176.74      169.62      5.00 o 
  18   2   0       73.79       72.16      4.42 o 
  20   2   0      144.48      142.01      6.12 o 
  22   2   0       64.51       65.47      4.64 o 
  24   2   0      179.42      178.15      6.95 o 
  26   2   0       14.25       15.88      4.24 o 
  28   2   0      354.59      334.67     11.35 o 
  30   2   0       47.43       43.25      5.84 o 
  32   2   0        2.11       -1.43      4.33 o 
  34   2   0        9.04       12.45      5.20 o 
  36   2   0        8.69       10.73      5.70 o 
   1   3   0       17.61       15.58      1.74 o 
   3   3   0       14.77       11.14      2.14 o 
   5   3   0      389.45      421.82      8.57 o 
   7   3   0      374.21      381.80      8.50 o 
   9   3   0       24.34       19.01      3.22 o 
  11   3   0      384.83      354.09      9.09 o 
  13   3   0      477.65      415.85     11.11 o 
  15   3   0      644.47      628.88     16.47 o 
  17   3   0       30.50       29.98      4.17 o 
  19   3   0       93.68       99.77      6.75 o 
  21   3   0       36.32       40.62      5.49 o 
  23   3   0      129.17      122.31      9.29 o 
  25   3   0        2.68        5.22      4.28 o 
  27   3   0        0.14       -4.02      4.02 o 
  29   3   0       21.82       23.98      5.67 o 
  31   3   0       35.34       39.88      6.67 o 
   0   4   0      305.08      307.23     14.76 o 
   2   4   0       34.50       42.20     10.00 o 
   4   4   0       16.70       13.02      3.17 o 
   6   4   0       10.16        3.65      4.66 o 
   8   4   0        0.30       -2.29      4.59 o 
  10   4   0        2.36        6.93      3.62 o 
  12   4   0       62.70       68.52      7.92 o 
  14   4   0      173.36      200.59     10.82 o 
  16   4   0       11.27       14.29      5.77 o 
  18   4   0      221.33      214.05     12.33 o 
  20   4   0       20.49       19.29      6.46 o 
  22   4   0       25.41       20.34      7.38 o 
  24   4   0        3.43        6.97      5.97 o 
  26   4   0        0.80        0.45      5.78 o 
   1   5   0        3.74       -3.32      6.20 o 
   3   5   0        4.79        8.69      6.23 o 
   5   5   0       74.86       78.60      6.18 o 
   7   5   0        2.23        4.13      6.81 o 
   9   5   0       45.07       51.35      6.84 o 
  11   5   0       24.25       27.67      9.17 o 
  13   5   0        2.19        5.52      7.38 o 
 -40   0   1       61.56       58.93     11.71 o 
 -38   0   1       93.20       79.65     12.43 o 
 -36   0   1       19.03       12.17      7.93 o 
 -34   0   1       27.24       29.07      8.38 o 
 -32   0   1       19.99       12.19      7.19 o 
 -30   0   1       53.52       50.65      7.07 o 
 -28   0   1       23.64       25.04      5.49 o 
 -26   0   1       46.09       42.44      5.92 o 
 -24   0   1       10.24        9.43      4.00 o 
 -22   0   1       10.75       14.17      3.86 o 
 -20   0   1      378.16      421.84     12.93 o 
 -18   0   1     7963.73     8327.03    175.83 o 
 -16   0   1     4903.70     5143.06    110.72 o 
 -14   0   1      964.28     1003.50     25.81 o 
 -12   0   1        5.91        6.18      2.10 o 
 -10   0   1       95.94       57.81      7.68 o 
  -8   0   1      365.77      396.87      7.82 o 
  -6   0   1     6884.22     6399.04     90.84 o 
  -4   0   1        0.06       -0.47      0.47 o 
   4   0   1     6733.81     6439.18    107.67 o 
   6   0   1    68821.60    60389.48   1238.91 o 
   8   0   1     4227.60     4142.73     87.59 o 
  10   0   1       74.40       62.71      4.41 o 
  12   0   1      113.14       96.70      6.49 o 
  14   0   1     1442.55     1553.94     37.64 o 
  16   0   1      289.44      265.27     12.54 o 
  18   0   1      696.55      662.98     23.54 o 
  20   0   1      123.14      123.29      8.82 o 
  22   0   1       20.60       15.77      5.59 o 
  24   0   1        0.00       -0.79      4.40 o 
  26   0   1       30.13       18.76     12.51 o 
  28   0   1      266.85      264.56     14.95 o 
  30   0   1       18.10       12.16      5.21 o 
  32   0   1      541.40      498.31     22.73 o 
  34   0   1      116.62      110.34     12.34 o 
  36   0   1        7.82        2.01      6.91 o 
  38   0   1        2.81        6.84      7.96 o 
 -39   1   1       50.64       56.20      9.56 o 
 -37   1   1       18.80       17.07      7.90 o 
 -35   1   1       90.49       83.11      7.09 o 
 -33   1   1       48.33       38.97      5.51 o 
 -31   1   1      155.30      152.61      8.03 o 
 -29   1   1      147.74      123.66      7.12 o 
 -27   1   1      555.39      540.63     14.87 o 
 -25   1   1        6.28        2.53      2.93 o 
 -23   1   1      257.30      258.87      7.54 o 
 -21   1   1      107.27      120.48      5.02 o 
 -19   1   1      457.48      446.37     10.13 o 
 -17   1   1      920.31      906.56     15.87 o 
 -15   1   1     2106.84     2352.83     31.13 o 
 -13   1   1     4433.11     4483.22     55.21 o 
 -11   1   1     1897.70     1807.18     21.06 o 
  -9   1   1     4085.36     4230.00     42.12 o 
  -7   1   1     3305.08     3179.35     31.83 o 
  -5   1   1    32872.65    32310.81    361.02 o 
  -3   1   1       84.71       75.38      2.93 o 
  -1   1   1     1809.71     1773.39     23.74 o 
   1   1   1     8602.46     8345.06     90.74 o 
   3   1   1    55584.24    52055.03    614.98 o 
   5   1   1    48553.26    47038.75    514.50 o 
   7   1   1     3250.06     3338.58     37.93 o 
   9   1   1      794.84      730.94     11.03 o 
  11   1   1     2591.69     2638.84     34.38 o 
  13   1   1     3597.31     3849.46     59.23 o 
  15   1   1      496.89      584.29     12.64 o 
  17   1   1      795.88      863.79     17.39 o 
  19   1   1      331.57      359.52     10.26 o 
  21   1   1      474.76      467.58     12.41 o 
  23   1   1      666.84      701.56     16.54 o 
  25   1   1       16.04        9.97      5.44 o 
  27   1   1       30.84       25.28      4.99 o 
  29   1   1       80.03       79.11      6.36 o 
  31   1   1       34.44       29.10      4.87 o 
  33   1   1        6.60        0.01      4.06 o 
  35   1   1       64.80       59.20      6.72 o 
  37   1   1       12.20       19.16      6.09 o 
 -36   2   1        8.03       10.83      5.24 o 
 -34   2   1        6.60        8.00      4.82 o 
 -32   2   1       47.56       44.02      5.93 o 
 -30   2   1       44.35       51.77      5.92 o 
 -28   2   1        4.23        6.06      3.95 o 
 -26   2   1      271.01      232.12      9.09 o 
 -24   2   1      698.77      642.21     14.45 o 
 -22   2   1      342.07      339.39      8.73 o 
 -20   2   1       17.55       19.42      2.89 o 
 -18   2   1      389.62      374.81      8.49 o 
 -16   2   1       44.78       47.85      2.69 o 
 -14   2   1      108.32      114.76      3.56 o 
 -12   2   1      472.26      455.31      7.40 o 
 -10   2   1     4639.19     4588.22     43.53 o 
  -8   2   1      195.96      166.25      2.99 o 
  -6   2   1     8757.18     8570.55    111.48 o 
  -4   2   1     3842.46     3881.02     51.33 o 
  -2   2   1     1551.61     1503.23     23.31 o 
   0   2   1      517.55      527.77      7.96 o 
   2   2   1      461.92      440.99      5.38 o 
   4   2   1      122.85      116.23      2.91 o 
   6   2   1      609.73      626.97     14.31 o 
   8   2   1     5923.16     5894.19     71.55 o 
  10   2   1     3964.16     4059.16     43.80 o 
  12   2   1       65.08       81.29      3.78 o 
  14   2   1      148.30      143.24      4.50 o 
  16   2   1       47.31       51.46      3.35 o 
  18   2   1       82.49       90.47      4.91 o 
  20   2   1      225.71      233.76      7.89 o 
  22   2   1       61.06       62.40      4.92 o 
  24   2   1       20.99       16.45      3.84 o 
  26   2   1       33.91       26.96      4.71 o 
  28   2   1       15.72       21.78      4.72 o 
  30   2   1       69.51       60.54      6.37 o 
  32   2   1       10.22       -0.48      4.30 o 
  34   2   1       24.07       19.86      5.63 o 
  36   2   1        4.84        7.05      5.21 o 
 -33   3   1       19.83       29.50      6.21 o 
 -31   3   1       13.14       20.53      5.67 o 
 -29   3   1       30.92       33.81      8.03 o 
 -27   3   1       52.41       50.86     13.03 o 
 -25   3   1        7.84        8.12      4.18 o 
 -23   3   1        7.32        3.80      3.81 o 
 -21   3   1        5.18        1.42      3.58 o 
 -19   3   1       46.58       49.50      4.92 o 
 -17   3   1      231.56      246.38     10.73 o 
 -15   3   1      687.20      680.20     22.05 o 
 -13   3   1      431.89      412.91     14.80 o 
 -11   3   1      456.16      450.27     11.83 o 
  -9   3   1      285.03      282.59      8.38 o 
  -7   3   1      132.20      119.04      4.88 o 
  -5   3   1      374.78      378.18      9.44 o 
  -3   3   1        1.35        0.65      2.55 o 
  -1   3   1      190.14      203.85      8.47 o 
   1   3   1      258.19      265.48      5.92 o 
   3   3   1      232.31      251.76      7.04 o 
   5   3   1      569.63      588.04      9.68 o 
   7   3   1      126.49      144.27      4.87 o 
   9   3   1       74.03       83.93      3.76 o 
  11   3   1      112.73      101.92      5.85 o 
  13   3   1      318.76      265.99     13.29 o 
  15   3   1      318.99      304.03     15.93 o 
  17   3   1      416.97      446.33     12.28 o 
  19   3   1      200.16      211.47      8.86 o 
  21   3   1       64.24       54.59      5.66 o 
  23   3   1       35.32       26.06      4.98 o 
  25   3   1      109.70      111.03      7.88 o 
  27   3   1       23.78       21.90      5.38 o 
  29   3   1        8.59       -0.89      5.42 o 
  31   3   1       17.90       15.88      5.72 o 
 -26   4   1        6.54        8.33      6.18 o 
 -24   4   1       30.43       29.25      7.21 o 
 -22   4   1        1.14       -8.20     11.11 o 
 -20   4   1       66.71       59.47      8.23 o 
 -18   4   1       75.72       93.05      8.84 o 
 -16   4   1      107.45       94.03      8.46 o 
 -14   4   1       22.95       12.81      4.98 o 
 -12   4   1      106.69      107.32      7.41 o 
 -10   4   1       17.80       14.67      4.01 o 
  -8   4   1       29.48       31.32      6.95 o 
  -6   4   1       39.38       33.75      6.59 o 
  -4   4   1       15.83       17.97      4.19 o 
  -2   4   1       50.08       52.48      8.96 o 
   0   4   1      233.79      229.90      8.73 o 
   2   4   1       27.11       24.30      7.02 o 
   4   4   1       20.27       19.27      3.46 o 
   6   4   1       12.29        5.73      4.80 o 
   8   4   1       60.89       70.38      8.60 o 
  10   4   1       71.39       68.01      9.53 o 
  12   4   1      208.88      222.33     10.42 o 
  14   4   1       73.57       61.01     13.58 o 
  16   4   1      231.94      216.60     11.94 o 
  18   4   1       12.84        6.91      6.59 o 
  20   4   1       25.36       17.19      6.33 o 
  22   4   1       40.94       38.23     12.58 o 
  24   4   1       16.22        1.53      5.81 o 
 -13   5   1        9.78       16.27      8.46 o 
 -11   5   1       22.98       16.41      7.88 o 
  -9   5   1       31.75       33.88      5.02 o 
  -7   5   1        8.83        8.69      4.00 o 
  -5   5   1       15.20       17.16      4.25 o 
  -3   5   1        2.80       -0.51      3.22 o 
  -1   5   1        3.94       -1.27      3.16 o 
   1   5   1        1.62        1.12      3.69 o 
   3   5   1        0.08       -1.60      3.49 o 
   5   5   1        8.45        5.16      3.98 o 
   7   5   1        6.89        8.80      4.31 o 
   9   5   1       21.69       18.60      5.03 o 
  11   5   1        0.29        1.11      4.20 o 
 -40   0   2       14.51        4.62     11.32 o 
 -38   0   2        8.28       -2.44      7.35 o 
 -36   0   2       26.16       31.59     11.04 o 
 -34   0   2      427.33      416.34     20.83 o 
 -32   0   2       73.43       57.75      7.65 o 
 -30   0   2        4.29        2.54      4.34 o 
 -28   0   2      399.17      411.93     15.03 o 
 -26   0   2      154.65      175.64     12.74 o 
 -24   0   2      143.30      130.01      7.91 o 
 -22   0   2      204.56      197.25      8.89 o 
 -20   0   2       20.16       21.27      4.07 o 
 -18   0   2      459.52      462.83     11.31 o 
 -16   0   2        0.07       -1.10      1.78 o 
 -14   0   2      200.72      199.61      6.16 o 
 -12   0   2     4902.03     4987.63     74.85 o 
 -10   0   2     4326.39     4082.54     61.26 o 
  -8   0   2     2615.96     2837.97     38.20 o 
  -6   0   2    10609.53    10570.66    191.73 o 
  -4   0   2     2789.03     2943.60     70.50 o 
  -2   0   2     1630.68      543.71     35.12 o 
   2   0   2     1552.50     1503.52     36.91 o 
   4   0   2     1114.15     1108.26     25.19 o 
   6   0   2     1667.41     1815.69     43.36 o 
   8   0   2      605.49      603.99     17.95 o 
  10   0   2      956.61      872.98     22.41 o 
  12   0   2     5773.08     5718.90    121.50 o 
  14   0   2      458.28      462.61     28.88 o 
  16   0   2     1052.03     1092.58     29.31 o 
  18   0   2      514.81      610.43     21.50 o 
  20   0   2      149.81      128.57      8.97 o 
  22   0   2        0.74       -0.21      9.03 o 
  24   0   2       25.23       31.03     13.44 o 
  26   0   2       59.36       71.44      8.67 o 
  28   0   2       14.83       15.75     15.55 o 
  30   0   2       11.37        0.06      6.31 o 
  32   0   2       58.85       73.34     10.73 o 
  34   0   2       32.44       14.02      7.77 o 
  36   0   2       17.70        8.41      7.55 o 
  38   0   2       16.64        7.86      7.89 o 
 -39   1   2       70.27      105.99     11.15 o 
 -37   1   2        6.62        9.68      5.18 o 
 -35   1   2       14.27       15.71      4.77 o 
 -33   1   2       10.24        2.86      3.88 o 
 -31   1   2        0.40       -3.51      3.51 o 
 -29   1   2      199.10      183.33      8.11 o 
 -27   1   2       67.72       70.30      5.52 o 
 -25   1   2        2.40       -2.61      2.61 o 
 -23   1   2      501.49      507.51     10.78 o 
 -21   1   2      911.20      897.14     15.15 o 
 -19   1   2       22.34       25.15      2.51 o 
 -17   1   2       28.33       31.48      2.54 o 
 -15   1   2     2698.21     2735.02     40.32 o 
 -13   1   2      104.65       88.34      2.85 o 
 -11   1   2     6374.45     6601.61     58.83 o 
  -9   1   2      662.11      614.41      7.01 o 
  -7   1   2     1398.14     1387.81     14.04 o 
  -5   1   2     7044.57     6753.56     65.36 o 
  -3   1   2     2743.14     2516.30     26.64 o 
  -1   1   2     6636.15     6221.73     64.20 o 
   1   1   2    42361.63    41088.57    420.16 o 
   3   1   2     4516.57     4437.23     41.27 o 
   5   1   2      698.82      662.20      8.36 o 
   7   1   2      435.49      465.41      7.69 o 
   9   1   2      423.30      403.88      7.20 o 
  11   1   2     1731.61     1905.77     32.20 o 
  13   1   2      226.43      246.11      7.25 o 
  15   1   2      278.97      263.72      8.02 o 
  17   1   2      176.25      178.50      6.93 o 
  19   1   2      342.77      348.33     10.15 o 
  21   1   2      192.12      187.86      7.93 o 
  23   1   2      140.00      152.98      7.51 o 
  25   1   2       26.23       22.92      5.15 o 
  27   1   2       86.58       90.01     13.88 o 
  29   1   2       22.48       13.67      4.55 o 
  31   1   2       13.95       13.13      4.82 o 
  33   1   2       14.87        8.29      4.52 o 
  35   1   2       14.99        9.74      4.94 o 
  37   1   2       12.56       11.96      5.86 o 
 -38   2   2        3.61       12.02      5.58 o 
 -36   2   2        7.40       13.19      5.32 o 
 -34   2   2       41.76       52.57      6.50 o 
 -32   2   2       11.70       14.27      4.86 o 
 -30   2   2      239.09      248.29     10.08 o 
 -28   2   2       13.53       17.38      4.27 o 
 -26   2   2       98.15       83.34      6.13 o 
 -24   2   2        3.90        6.53      3.30 o 
 -22   2   2       52.76       58.15      4.09 o 
 -20   2   2       12.37       15.10      2.70 o 
 -18   2   2       91.71       82.62      3.43 o 
 -16   2   2      142.95      150.74      3.96 o 
 -14   2   2      764.33      754.50      9.85 o 
 -12   2   2      165.20      162.87      4.00 o 
 -10   2   2     4634.42     4588.65     43.45 o 
  -8   2   2      306.50      318.99      5.21 o 
  -6   2   2      379.39      401.79      6.62 o 
  -4   2   2      949.64      963.02     16.29 o 
  -2   2   2      762.86      768.08     13.13 o 
   0   2   2      257.82      249.73      4.75 o 
   2   2   2      341.50      331.65      4.46 o 
   4   2   2      577.28      611.67      8.20 o 
   6   2   2     1929.32     1851.56     40.30 o 
   8   2   2     1484.64     1500.59     18.91 o 
  10   2   2      589.24      599.12     12.72 o 
  12   2   2      634.43      684.60     11.60 o 
  14   2   2      457.21      491.70     11.43 o 
  16   2   2       44.90       52.51      3.92 o 
  18   2   2      167.95      175.36      6.64 o 
  20   2   2       69.33       73.78      5.99 o 
  22   2   2      260.31      245.64      8.67 o 
  24   2   2      257.36      252.14     13.13 o 
  26   2   2      183.82      171.74      9.32 o 
  28   2   2       79.42       83.34      9.25 o 
  30   2   2       29.76       35.63      5.72 o 
  32   2   2        0.32        1.09      4.43 o 
  34   2   2        0.22        4.43      5.49 o 
 -33   3   2       43.20       44.18      6.79 o 
 -31   3   2       22.60       27.56      5.93 o 
 -29   3   2       34.32       31.30      5.68 o 
 -27   3   2       31.93       30.99      5.35 o 
 -25   3   2       34.38       31.45      7.65 o 
 -23   3   2       19.97       15.41      4.30 o 
 -21   3   2      283.07      289.81     10.24 o 
 -19   3   2       28.11       25.10      4.71 o 
 -17   3   2       73.91       83.02      5.27 o 
 -15   3   2      153.24      141.99      5.86 o 
 -13   3   2       25.48       26.93      5.06 o 
 -11   3   2     1118.83     1115.77     22.93 o 
  -9   3   2      199.57      182.36      5.16 o 
  -7   3   2      135.35      129.64      6.74 o 
  -5   3   2      203.54      214.31      6.95 o 
  -3   3   2      105.34      103.34      4.78 o 
  -1   3   2      326.53      320.46     10.51 o 
   1   3   2      153.17      150.56      5.14 o 
   3   3   2      139.74      169.30     12.54 o 
   5   3   2      249.05      257.74      6.43 o 
   7   3   2      332.71      349.58     10.64 o 
   9   3   2       57.59       62.65      5.26 o 
  11   3   2      247.02      227.23     10.24 o 
  13   3   2      456.26      445.30     17.45 o 
  15   3   2      188.08      185.41     10.68 o 
  17   3   2      174.12      190.58      9.80 o 
  19   3   2      143.94      155.53      9.41 o 
  21   3   2        4.76        3.67      4.50 o 
  23   3   2       12.81       10.61      5.18 o 
  25   3   2       33.47       42.89      5.95 o 
  27   3   2       11.11       12.87      4.97 o 
  29   3   2       56.46       74.10      7.69 o 
  31   3   2        7.26       13.25      5.88 o 
 -26   4   2        4.43        6.91      6.44 o 
 -24   4   2       13.76       20.05      6.84 o 
 -22   4   2       53.35       66.26     13.58 o 
 -20   4   2       53.12       56.45      8.21 o 
 -18   4   2       30.50       26.62      7.74 o 
 -16   4   2      243.64      256.85     12.98 o 
 -14   4   2        1.12       -3.82      3.94 o 
 -12   4   2        6.16        5.64      4.34 o 
 -10   4   2        6.78        5.42      3.84 o 
  -8   4   2       43.44       54.10      9.82 o 
  -6   4   2      162.22      148.06     11.90 o 
  -4   4   2       25.58       27.59      6.09 o 
  -2   4   2        1.55       -0.84      3.12 o 
   0   4   2       14.60        8.87      2.94 o 
   2   4   2       35.63       38.01      4.03 o 
   4   4   2        5.19        5.58      3.09 o 
   6   4   2       21.55       26.73      5.95 o 
   8   4   2        5.23       13.19      5.80 o 
  10   4   2       70.78       82.42     10.10 o 
  12   4   2       18.31       17.19      4.68 o 
  14   4   2        3.04       -5.02      5.02 o 
  16   4   2       29.03        4.81      7.02 o 
  18   4   2       67.52       61.84     17.59 o 
  20   4   2        7.10        5.63      5.39 o 
  22   4   2        3.82        3.20      5.70 o 
  24   4   2        3.25        0.53      5.79 o 
 -13   5   2        5.22        5.30      7.38 o 
 -11   5   2       23.57       38.70      9.46 o 
  -9   5   2        3.29        3.20      3.53 o 
  -7   5   2        1.39        5.97      6.16 o 
  -5   5   2        3.76       -0.48      5.34 o 
  -3   5   2        4.37        3.79      3.30 o 
  -1   5   2       16.99       23.35      4.06 o 
   1   5   2        3.36        3.88      9.67 o 
   3   5   2       22.01       29.36      4.81 o 
   5   5   2       13.88       13.35      4.41 o 
   7   5   2       14.08       15.61      4.65 o 
   9   5   2        9.52        6.55     10.86 o 
  11   5   2        0.17       -1.20      4.38 o 
 -40   0   3        0.60        1.18      7.42 o 
 -38   0   3       16.14       15.53      7.86 o 
 -36   0   3       24.47       16.88      7.70 o 
 -34   0   3      289.53      291.77     17.43 o 
 -32   0   3       87.79       81.69      8.28 o 
 -30   0   3        0.17       -4.35      4.35 o 
 -28   0   3        4.19       -1.07      4.44 o 
 -26   0   3      765.17      792.62     21.15 o 
 -24   0   3      654.95      708.30     19.01 o 
 -22   0   3      245.39      249.71     10.45 o 
 -20   0   3      298.57      364.74     10.17 o 
 -18   0   3      712.66      744.44     15.41 o 
 -16   0   3     1595.83     1580.89     27.12 o 
 -14   0   3       37.49       37.23      2.85 o 
 -12   0   3       72.79       56.68      3.14 o 
 -10   0   3      608.27      639.65     11.93 o 
  -8   0   3     1392.60     1489.24     23.38 o 
  -6   0   3    75940.80    67727.02   1190.03 o 
  -4   0   3      652.81      613.47     13.83 o 
  -2   0   3     2289.52     2345.74     38.03 o 
   0   0   3     3783.33     4298.44     47.58 o 
   2   0   3     1893.19     2004.37     37.37 o 
   4   0   3      354.39      256.54      6.38 o 
   6   0   3      499.21      555.91     12.27 o 
   8   0   3      277.13      246.76      9.12 o 
  10   0   3       90.33       87.10      5.65 o 
  12   0   3      418.85      476.49     15.43 o 
  14   0   3      575.91      594.04     22.86 o 
  16   0   3      259.36      268.10     11.99 o 
  18   0   3      445.33      449.05     16.66 o 
  20   0   3      102.26       87.47      8.08 o 
  22   0   3      531.70      543.72     20.37 o 
  24   0   3      353.07      346.89     16.35 o 
  26   0   3       85.00       92.67      9.78 o 
  28   0   3        0.14        6.86      6.09 o 
  30   0   3       31.52       24.93      7.90 o 
  32   0   3       23.92       -0.14      9.10 o 
  34   0   3        1.01       -6.23      6.23 o 
  36   0   3        6.72       -2.12      6.45 o 
  38   0   3        0.00        2.42      7.39 o 
 -39   1   3       22.21       23.20      7.45 o 
 -37   1   3        0.64        2.41      4.33 o 
 -35   1   3      113.03      116.47      7.88 o 
 -33   1   3       12.54       14.01      4.38 o 
 -31   1   3      178.99      149.84      7.83 o 
 -29   1   3      272.35      282.03      9.81 o 
 -27   1   3       71.59       60.65      5.08 o 
 -25   1   3      227.87      254.21      8.48 o 
 -23   1   3      131.66      123.18      4.78 o 
 -21   1   3      157.25      169.63      5.73 o 
 -19   1   3      587.79      584.31     10.02 o 
 -17   1   3     1695.49     1841.81     22.03 o 
 -15   1   3      820.57      902.73     12.90 o 
 -13   1   3     1103.61     1137.64     13.20 o 
 -11   1   3     1177.71     1120.11     11.46 o 
  -9   1   3     1720.04     1562.51     15.74 o 
  -7   1   3     4212.56     3927.97     35.31 o 
  -5   1   3    14779.22    14177.91    145.89 o 
  -3   1   3    13086.29    12317.13    118.36 o 
  -1   1   3    12280.89    11758.63    117.67 o 
   1   1   3     7809.25     7746.83     84.65 o 
   3   1   3     3356.08     3307.02     32.87 o 
   5   1   3     4072.67     4165.64     43.74 o 
   7   1   3      269.64      291.44      4.98 o 
   9   1   3      188.71      178.20      5.12 o 
  11   1   3      323.95      323.57      7.52 o 
  13   1   3       76.22       69.22      3.75 o 
  15   1   3      564.28      621.15     14.18 o 
  17   1   3     1650.65     1686.89     30.04 o 
  19   1   3      220.44      212.23      8.09 o 
  21   1   3      173.52      173.20      7.78 o 
  23   1   3       91.80      105.57      8.44 o 
  25   1   3      113.50      106.91      8.14 o 
  27   1   3       15.08        8.89      6.30 o 
  29   1   3       26.31       18.18      5.66 o 
  31   1   3        9.86        3.04      4.57 o 
  33   1   3       59.18       72.07      7.80 o 
  35   1   3       12.99       10.24      5.10 o 
  37   1   3        3.81        9.32      6.12 o 
 -38   2   3       42.37       73.45      7.75 o 
 -36   2   3        8.41       11.24      5.18 o 
 -34   2   3       26.78       37.55      5.80 o 
 -32   2   3       89.30       90.11      7.15 o 
 -30   2   3       21.50       22.50      4.72 o 
 -28   2   3        0.28        6.38      4.56 o 
 -26   2   3      164.48      163.52      7.64 o 
 -24   2   3      134.29      118.36      6.40 o 
 -22   2   3       50.09       45.02      3.48 o 
 -20   2   3      217.38      216.70      5.98 o 
 -18   2   3      112.33      108.87      5.50 o 
 -16   2   3       47.18       53.56      2.55 o 
 -14   2   3      108.67      134.04      3.88 o 
 -12   2   3      235.79      255.73      5.84 o 
 -10   2   3      646.24      719.24      8.27 o 
  -8   2   3     1285.89     1210.61     16.62 o 
  -6   2   3      794.22      805.92     13.03 o 
  -4   2   3      694.37      690.67     11.25 o 
  -2   2   3     1974.39     1891.10     29.61 o 
   0   2   3      541.51      518.04      9.87 o 
   2   2   3       62.73       78.58      2.30 o 
   4   2   3        9.13        8.89      1.82 o 
   6   2   3     6255.53     6226.66     69.03 o 
   8   2   3      264.84      276.74      8.37 o 
  10   2   3       48.38       57.63      2.94 o 
  12   2   3      730.34      747.78     12.61 o 
  14   2   3       78.06       84.73      5.02 o 
  16   2   3       95.13      110.30      5.87 o 
  18   2   3       62.10       69.69      6.11 o 
  20   2   3      100.92      100.48      6.40 o 
  22   2   3        2.39        0.12      2.99 o 
  24   2   3       59.50       64.62      6.53 o 
  26   2   3       30.07       30.24      5.61 o 
  28   2   3       40.01       51.19      6.75 o 
  30   2   3       18.30       13.71      5.34 o 
  32   2   3        3.43        3.41      4.52 o 
  34   2   3       13.01        9.65      5.20 o 
 -33   3   3       45.80       63.34      7.50 o 
 -31   3   3        4.47        2.39      4.63 o 
 -29   3   3        6.09        6.84      4.56 o 
 -27   3   3       88.35       97.88      8.63 o 
 -25   3   3       14.60       15.45      4.38 o 
 -23   3   3       52.40       40.11      5.13 o 
 -21   3   3       39.79       45.66      4.94 o 
 -19   3   3      163.07      154.72      6.96 o 
 -17   3   3       15.97       26.98      3.38 o 
 -15   3   3      169.05      156.98      7.18 o 
 -13   3   3      194.03      197.44      7.99 o 
 -11   3   3       29.22       34.46      4.65 o 
  -9   3   3       14.84       17.60      3.18 o 
  -7   3   3      262.42      245.09      7.95 o 
  -5   3   3      131.20      127.23      4.99 o 
  -3   3   3      229.85      238.16      6.39 o 
  -1   3   3       56.43       53.54      2.97 o 
   1   3   3       90.31       85.23      3.69 o 
   3   3   3       69.64       59.63      3.04 o 
   5   3   3       30.39       32.10      2.21 o 
   7   3   3      327.43      318.50     10.64 o 
   9   3   3        3.72        2.60      3.29 o 
  11   3   3      373.82      349.48     14.01 o 
  13   3   3      233.26      206.89     10.71 o 
  15   3   3       74.02       71.26      7.32 o 
  17   3   3      114.18      126.58      9.97 o 
  19   3   3       98.19      107.58      8.16 o 
  21   3   3       36.43       33.88      6.17 o 
  23   3   3       10.80        7.79      5.16 o 
  25   3   3        9.40       10.02      5.83 o 
  27   3   3        0.42       -2.42      4.38 o 
  29   3   3       13.47        7.56      5.36 o 
 -26   4   3        0.28        3.64      6.33 o 
 -24   4   3        3.95        3.24      5.96 o 
 -22   4   3       32.24       40.37      7.73 o 
 -20   4   3        9.15        9.70      5.99 o 
 -18   4   3       19.54       16.45      8.31 o 
 -16   4   3       37.44       44.69     10.82 o 
 -14   4   3       23.92       16.01      5.95 o 
 -12   4   3       10.02        4.41      4.36 o 
 -10   4   3       14.75       14.38      4.37 o 
  -8   4   3       39.77       49.61      5.06 o 
  -6   4   3       31.08       23.08      6.16 o 
  -4   4   3       15.50        9.39      5.23 o 
  -2   4   3       45.97       43.12      3.61 o 
   0   4   3       73.81       80.15      5.22 o 
   2   4   3       19.83       28.01      5.37 o 
   4   4   3       38.12       39.30      4.50 o 
   6   4   3       29.23       28.67      4.58 o 
   8   4   3       87.23       97.97     10.32 o 
  10   4   3       50.62       46.51      8.53 o 
  12   4   3       37.66       38.19      5.39 o 
  14   4   3       14.32        4.14      4.74 o 
  16   4   3       55.88       47.52      7.13 o 
  18   4   3       32.33       15.60      5.97 o 
  20   4   3       17.95        9.51      5.97 o 
  22   4   3        3.91       -0.03      5.68 o 
  24   4   3        0.88       -5.32      5.32 o 
 -13   5   3        9.99       22.43      8.96 o 
 -11   5   3       20.58       40.56      9.60 o 
  -9   5   3        4.75        6.81      7.09 o 
  -7   5   3        2.16        0.93      6.02 o 
  -5   5   3        0.44       -4.59      5.45 o 
  -3   5   3        4.78        9.34      8.60 o 
  -1   5   3        0.22        3.02      3.39 o 
   1   5   3       19.36       18.81      4.34 o 
   3   5   3       29.61       31.49      6.13 o 
   5   5   3        2.88        1.43      4.07 o 
   7   5   3       11.02        6.83      4.35 o 
   9   5   3        2.24        0.81      4.73 o 
 -40   0   4        1.94        1.28      7.46 o 
 -38   0   4        0.24       -5.87      6.49 o 
 -36   0   4       38.50       35.25      8.57 o 
 -34   0   4       30.51       32.14     22.79 o 
 -32   0   4       46.30       54.73      7.61 o 
 -30   0   4      100.57       78.82      7.79 o 
 -28   0   4       50.32       41.81      6.30 o 
 -26   0   4       43.87       36.32      4.75 o 
 -24   0   4      607.08      649.29     15.60 o 
 -22   0   4      375.67      325.56      9.87 o 
 -20   0   4      587.57      634.00     14.32 o 
 -18   0   4      783.27      825.82     18.07 o 
 -16   0   4        3.44        2.11      1.90 o 
 -14   0   4       73.75       61.64      3.88 o 
 -12   0   4     1991.23     2006.85     32.12 o 
 -10   0   4      399.90      375.56      9.21 o 
  -8   0   4      100.86      104.35      3.19 o 
  -6   0   4     1096.29      945.99     35.78 o 
  -4   0   4     2073.32     1949.68     39.33 o 
  -2   0   4    12748.08    13727.84    160.65 o 
   0   0   4    68748.48    69681.79    817.76 o 
   2   0   4     1094.18     1018.54     30.39 o 
   4   0   4      689.81      638.66     21.85 o 
   6   0   4     6880.06     6649.02    112.81 o 
   8   0   4      387.95      385.02     10.24 o 
  10   0   4      761.38      737.73     20.57 o 
  12   0   4      799.70      860.15     35.01 o 
  14   0   4      279.19      293.13     12.33 o 
  16   0   4        1.58        5.54      3.94 o 
  18   0   4      774.98      811.87     25.03 o 
  20   0   4      397.60      385.17     19.82 o 
  22   0   4      401.78      417.83     17.95 o 
  24   0   4       17.84       23.77      6.86 o 
  26   0   4      211.80      222.12     31.78 o 
  28   0   4       20.87       10.59      6.76 o 
  30   0   4        3.54       -0.50      5.97 o 
  32   0   4        0.02       -4.73      7.88 o 
  34   0   4        0.21        5.88      9.46 o 
  36   0   4        0.13       -6.07      7.24 o 
 -41   1   4        0.60       -1.86      6.55 o 
 -39   1   4       16.36       25.56      7.67 o 
 -37   1   4       26.99       37.85      5.88 o 
 -35   1   4        6.12        3.15      4.15 o 
 -33   1   4       43.62       30.34      6.07 o 
 -31   1   4       28.97       21.55      5.31 o 
 -29   1   4      579.37      589.03     14.45 o 
 -27   1   4      115.75      103.27      5.56 o 
 -25   1   4       31.98       39.26      3.76 o 
 -23   1   4      176.55      183.22      5.66 o 
 -21   1   4      693.90      740.41     11.39 o 
 -19   1   4      757.15      779.17     11.46 o 
 -17   1   4      700.73      674.53     13.56 o 
 -15   1   4      103.44      114.70      3.41 o 
 -13   1   4      511.13      518.98      6.49 o 
 -11   1   4      255.42      250.37      3.77 o 
  -9   1   4      436.71      416.23      5.36 o 
  -7   1   4      989.93      972.17     10.27 o 
  -5   1   4     1765.54     1672.49     15.72 o 
  -3   1   4     6917.14     6659.46     61.68 o 
  -1   1   4     9354.15     8818.86     87.47 o 
   1   1   4     9781.22     9494.22     91.42 o 
   3   1   4     4091.27     3961.10     35.60 o 
   5   1   4     3397.59     3355.23     35.82 o 
   7   1   4      773.15      735.45     10.47 o 
   9   1   4      305.86      312.61      6.53 o 
  11   1   4      789.56      765.06     13.62 o 
  13   1   4      473.95      491.94     10.53 o 
  15   1   4      267.15      265.90      9.05 o 
  17   1   4      307.77      329.35     10.09 o 
  19   1   4      154.79      140.73      6.89 o 
  21   1   4      113.55      129.47      9.31 o 
  23   1   4      104.45      100.27      7.84 o 
  25   1   4       61.93       54.60      6.84 o 
  27   1   4       99.17      100.56      8.63 o 
  29   1   4       67.58       82.54     18.19 o 
  31   1   4        7.59        6.83      5.31 o 
  33   1   4       55.74       52.54      7.24 o 
  35   1   4       12.47       25.88      6.60 o 
 -38   2   4        5.75        2.09      5.09 o 
 -36   2   4       41.01       50.74      6.63 o 
 -34   2   4       44.24       41.50      6.02 o 
 -32   2   4      173.13      159.66      8.61 o 
 -30   2   4       35.30       39.02      5.16 o 
 -28   2   4      270.36      239.49      9.37 o 
 -26   2   4      324.82      322.92     10.29 o 
 -24   2   4      111.23      113.32      5.61 o 
 -22   2   4       25.73       21.71      2.87 o 
 -20   2   4       14.39       12.37      2.32 o 
 -18   2   4      116.06      123.98      4.56 o 
 -16   2   4     1058.30     1134.29     13.82 o 
 -14   2   4      275.83      307.66      5.66 o 
 -12   2   4       84.37       88.46      2.60 o 
 -10   2   4     4099.47     4277.04     40.44 o 
  -8   2   4      363.38      381.92      6.32 o 
  -6   2   4       59.17       50.83      2.79 o 
  -4   2   4      319.37      302.54      9.41 o 
  -2   2   4        2.70        2.23      1.57 o 
   0   2   4      928.62      964.60     12.29 o 
   2   2   4      480.14      494.76      7.39 o 
   4   2   4     2360.70     2246.31     28.61 o 
   6   2   4     2055.16     2086.12     25.03 o 
   8   2   4     1456.47     1479.53     20.43 o 
  10   2   4      495.25      547.87      9.82 o 
  12   2   4      176.92      171.15      6.74 o 
  14   2   4      238.97      226.01      7.97 o 
  16   2   4      108.39      118.34      6.26 o 
  18   2   4      354.99      359.90     11.70 o 
  20   2   4      441.71      407.68     12.34 o 
  22   2   4       56.28       46.28      5.67 o 
  24   2   4      110.77      119.60      9.44 o 
  26   2   4       34.29       36.30      7.34 o 
  28   2   4       57.59       51.61      6.83 o 
  30   2   4        2.28       -0.43      4.61 o 
  32   2   4       13.64       10.00      5.63 o 
  34   2   4        6.03        6.43      5.82 o 
 -33   3   4        8.74       11.00      5.31 o 
 -31   3   4       12.49       14.45      5.23 o 
 -29   3   4        0.91        0.03      4.04 o 
 -27   3   4       13.30        6.19      4.45 o 
 -25   3   4        1.16        1.02      3.66 o 
 -23   3   4       99.11      103.80      6.79 o 
 -21   3   4      154.10      160.52      7.46 o 
 -19   3   4       44.84       43.96      3.67 o 
 -17   3   4       59.47       56.19      4.70 o 
 -15   3   4      178.03      193.17      7.99 o 
 -13   3   4      130.46      120.49      4.89 o 
 -11   3   4       36.03       40.40      2.57 o 
  -9   3   4      118.47      123.22      8.46 o 
  -7   3   4       27.96       28.24      4.80 o 
  -5   3   4      525.13      562.78     13.41 o 
  -3   3   4      271.06      262.28     11.46 o 
  -1   3   4      117.89      129.99      4.82 o 
   1   3   4       14.47       12.62      1.99 o 
   3   3   4      137.95      126.80      5.21 o 
   5   3   4       10.84        7.62      2.04 o 
   7   3   4      158.59      171.23      7.64 o 
   9   3   4      101.14       88.78      6.12 o 
  11   3   4      934.10      945.11     25.93 o 
  13   3   4       84.26       89.91      7.53 o 
  15   3   4      272.23      277.80     15.41 o 
  17   3   4      102.59      113.83      8.14 o 
  19   3   4       35.58       36.42      7.66 o 
  21   3   4        0.59        1.91      4.48 o 
  23   3   4        0.49       -1.30      4.54 o 
  25   3   4       20.92       28.02      6.53 o 
  27   3   4       16.36       24.89      7.04 o 
  29   3   4       15.07       23.71      6.11 o 
 -26   4   4        4.55        9.83      6.56 o 
 -24   4   4       14.78       22.81      7.29 o 
 -22   4   4        1.01        3.43      5.45 o 
 -20   4   4       10.92       -4.05     11.14 o 
 -18   4   4       59.43       51.86      7.58 o 
 -16   4   4       13.10       12.30      5.60 o 
 -14   4   4       14.62       21.03      5.61 o 
 -12   4   4       89.73       91.19      7.59 o 
 -10   4   4        4.41        1.69      4.12 o 
  -8   4   4        1.17        2.28      5.70 o 
  -6   4   4       32.06       36.29      4.55 o 
  -4   4   4        5.18        7.11      6.13 o 
  -2   4   4       13.89       17.49      5.88 o 
   0   4   4       54.47       52.44      4.45 o 
   2   4   4       11.16       11.48      3.42 o 
   4   4   4        9.63        6.83      4.05 o 
   6   4   4      109.14      105.66      7.06 o 
   8   4   4       36.83       28.88      7.24 o 
  10   4   4       46.07       39.70      8.03 o 
  12   4   4        4.06        3.83      4.20 o 
  14   4   4       56.20       59.91      6.66 o 
  16   4   4        9.16        3.58      4.81 o 
  18   4   4        6.92       -4.12      4.96 o 
  20   4   4        1.92       -2.43      4.85 o 
  22   4   4        9.14        3.87      5.59 o 
 -13   5   4        3.88       10.75      8.24 o 
 -11   5   4        7.55        7.02      7.45 o 
  -9   5   4        1.58        0.57      6.31 o 
  -7   5   4        7.35        2.72      6.59 o 
  -5   5   4        4.51       -0.93      5.95 o 
  -3   5   4        2.28       11.11      6.95 o 
  -1   5   4        0.74       -1.10      3.35 o 
   1   5   4       15.18       12.44      4.28 o 
   3   5   4        0.68       -3.58      3.58 o 
   5   5   4       12.34        9.31      4.55 o 
   7   5   4        3.96       -1.01      4.14 o 
   9   5   4        1.67       -1.75      4.18 o 
 -42   0   5       19.99       29.92      9.98 o 
 -40   0   5       13.67       12.18      7.57 o 
 -38   0   5       34.21       28.66      8.50 o 
 -36   0   5        0.51       -0.15      7.27 o 
 -34   0   5      153.63      152.14     18.96 o 
 -32   0   5       36.39       29.87      6.62 o 
 -30   0   5        0.12       -4.45      4.45 o 
 -28   0   5        1.63       -3.52      3.52 o 
 -26   0   5       54.76       48.31      6.34 o 
 -24   0   5      477.12      448.92     12.46 o 
 -22   0   5        0.33       -0.15      2.34 o 
 -20   0   5       39.84       37.80      3.90 o 
 -18   0   5     1011.20     1082.81     20.43 o 
 -16   0   5       63.13       59.55      3.87 o 
 -14   0   5      252.78      278.14      7.40 o 
 -12   0   5      749.55      741.78     13.97 o 
 -10   0   5      112.08      111.17      4.12 o 
  -8   0   5     1100.45     1002.96     15.12 o 
  -6   0   5     2069.20     1935.96     38.46 o 
  -4   0   5     2646.44     3078.78     44.97 o 
  -2   0   5      946.86     1214.32     21.54 o 
   0   0   5      359.31      430.93      7.58 o 
   2   0   5      232.84      276.93     11.02 o 
   4   0   5      362.91      302.42     10.58 o 
   6   0   5     5610.40     5878.13    134.31 o 
   8   0   5       81.04       76.41      4.54 o 
  10   0   5      130.81      131.93      7.73 o 
  12   0   5      657.15      713.70     25.62 o 
  14   0   5      108.86      115.54      9.21 o 
  16   0   5       41.34       36.38      5.65 o 
  18   0   5      102.94       94.81      8.40 o 
  20   0   5      113.60      106.17      9.22 o 
  22   0   5     1240.25     1218.56     35.91 o 
  24   0   5      211.32      199.57     13.38 o 
  26   0   5        0.72        0.89      6.99 o 
  28   0   5       51.33       42.49      8.62 o 
  30   0   5       17.90       20.57     10.10 o 
  32   0   5        3.57       12.40     10.10 o 
  34   0   5        0.85       -2.87      8.53 o 
  36   0   5       30.00       22.72     11.75 o 
 -41   1   5        5.23       -0.75      6.00 o 
 -39   1   5       18.02       39.88      8.28 o 
 -37   1   5        1.51       -1.39      4.20 o 
 -35   1   5        8.73        8.65      4.41 o 
 -33   1   5       37.05       30.12      5.09 o 
 -31   1   5       52.08       52.93      5.48 o 
 -29   1   5      161.16      151.70      6.68 o 
 -27   1   5      583.98      594.34     12.71 o 
 -25   1   5      190.77      178.13      7.20 o 
 -23   1   5      152.43      146.85      4.80 o 
 -21   1   5      117.86      122.46      5.72 o 
 -19   1   5       50.54       58.82      3.12 o 
 -17   1   5      347.08      319.92      6.65 o 
 -15   1   5      766.27      803.78     10.32 o 
 -13   1   5     2289.14     2334.62     22.35 o 
 -11   1   5      160.54      162.16      3.01 o 
  -9   1   5     1862.48     1912.15     19.05 o 
  -7   1   5     4178.58     4256.06     40.02 o 
  -5   1   5     5201.75     5201.69     48.52 o 
  -3   1   5     2850.06     2715.06     27.39 o 
  -1   1   5       38.26       37.57      1.43 o 
   1   1   5     2882.47     2820.86     28.42 o 
   3   1   5     2486.08     2398.14     26.20 o 
   5   1   5     2635.94     2691.15     29.45 o 
   7   1   5      358.21      382.17      7.31 o 
   9   1   5       38.58       47.27      2.86 o 
  11   1   5     1231.75     1182.51     19.35 o 
  13   1   5      374.68      363.80      9.02 o 
  15   1   5      454.77      475.08     13.47 o 
  17   1   5      619.31      604.44     14.61 o 
  19   1   5      212.37      199.57      8.40 o 
  21   1   5      127.17      119.53      7.04 o 
  23   1   5      235.65      226.59     20.85 o 
  25   1   5      326.35      318.30     13.71 o 
  27   1   5      111.12      108.21      9.36 o 
  29   1   5       29.47       37.72      6.83 o 
  31   1   5       13.19        8.07      5.87 o 
  33   1   5        6.40        5.26      6.17 o 
  35   1   5        6.67        2.59      5.86 o 
 -38   2   5       41.53       44.43      6.91 o 
 -36   2   5       72.09       66.26      7.05 o 
 -34   2   5       12.05       18.60      5.11 o 
 -32   2   5       71.50       78.24      6.79 o 
 -30   2   5        2.60       -3.23      3.23 o 
 -28   2   5      113.98      117.80      6.41 o 
 -26   2   5      121.28      118.95      6.03 o 
 -24   2   5      105.45       91.50      5.18 o 
 -22   2   5       42.17       45.35      3.50 o 
 -20   2   5      170.81      184.90      5.49 o 
 -18   2   5       26.45       28.57      2.21 o 
 -16   2   5      721.31      789.17     10.56 o 
 -14   2   5      555.83      535.14      7.66 o 
 -12   2   5      267.94      245.91      4.23 o 
 -10   2   5      131.45      129.74      2.99 o 
  -8   2   5      116.90      126.40      3.46 o 
  -6   2   5      164.80      175.08      3.85 o 
  -4   2   5      545.72      539.89      9.02 o 
  -2   2   5      664.19      668.08      8.48 o 
   0   2   5     2700.65     2723.89     27.68 o 
   2   2   5     2041.21     2114.80     31.54 o 
   4   2   5      916.28      822.45     12.51 o 
   6   2   5     1947.73     1983.62     24.26 o 
   8   2   5      276.54      303.67      6.89 o 
  10   2   5      203.30      216.49      6.42 o 
  12   2   5      214.29      229.97      7.85 o 
  14   2   5      489.16      498.90     12.71 o 
  16   2   5     1276.02     1265.88     24.86 o 
  18   2   5      353.61      381.42     11.82 o 
  20   2   5      408.76      412.91     12.79 o 
  22   2   5       63.12       61.13      6.06 o 
  24   2   5       12.83        8.88      5.07 o 
  26   2   5        6.72        1.95      4.97 o 
  28   2   5       50.52       79.83      7.99 o 
  30   2   5       37.42       40.20      6.67 o 
  32   2   5       31.10       38.14      7.96 o 
 -35   3   5       11.54        4.41      6.25 o 
 -33   3   5       18.25       18.07      5.66 o 
 -31   3   5        0.97       -4.19      4.32 o 
 -29   3   5        2.92        3.79      4.58 o 
 -27   3   5       37.03       44.97      7.03 o 
 -25   3   5       31.52       30.17      5.70 o 
 -23   3   5      137.14      130.39      6.18 o 
 -21   3   5       41.56       36.54      3.99 o 
 -19   3   5       15.05       13.51      2.72 o 
 -17   3   5       71.55       67.59      7.21 o 
 -15   3   5       96.00       98.84      5.83 o 
 -13   3   5       77.54       89.44      3.97 o 
 -11   3   5       85.27       93.24      4.44 o 
  -9   3   5      697.82      704.21     16.79 o 
  -7   3   5       38.29       34.85      6.75 o 
  -5   3   5      201.07      233.90      8.08 o 
  -3   3   5       84.74       80.91      4.80 o 
  -1   3   5       29.77       30.62      2.63 o 
   1   3   5      173.38      184.44      6.40 o 
   3   3   5       48.52       62.97      4.54 o 
   5   3   5       19.13       20.53      2.55 o 
   7   3   5       61.46       56.40      4.87 o 
   9   3   5      924.74      900.53     24.27 o 
  11   3   5      853.42      851.70     24.37 o 
  13   3   5      121.84      123.51     16.95 o 
  15   3   5       91.53       84.75      8.60 o 
  17   3   5       15.23        7.69      4.77 o 
  19   3   5        5.08        0.47      4.31 o 
  21   3   5       11.31       14.86      5.28 o 
  23   3   5        7.06       12.31      5.63 o 
  25   3   5       27.11       26.52      6.89 o 
  27   3   5       18.96       11.15      6.25 o 
  29   3   5        3.93        3.62      6.00 o 
 -26   4   5        1.79       -2.05      6.08 o 
 -24   4   5        9.75        8.30     13.15 o 
 -22   4   5       15.25       16.04      6.66 o 
 -20   4   5        8.64        7.48      5.90 o 
 -18   4   5       53.90       59.44      8.08 o 
 -16   4   5       32.24       22.06      6.63 o 
 -14   4   5       32.18       23.76      6.08 o 
 -12   4   5        2.73       -4.11      4.11 o 
 -10   4   5        6.85        6.26      5.41 o 
  -8   4   5        5.96        2.39      6.77 o 
  -6   4   5       25.04       27.58      9.96 o 
  -4   4   5        5.95        0.96      3.47 o 
  -2   4   5        4.94        0.76      3.33 o 
   0   4   5       13.61       16.18      8.99 o 
   2   4   5       16.37        9.20      3.58 o 
   4   4   5       37.56       39.71      7.06 o 
   6   4   5       27.87       29.54      4.95 o 
   8   4   5       34.88       38.84      7.95 o 
  10   4   5        9.01        5.66      5.95 o 
  12   4   5       38.88       43.16      5.64 o 
  14   4   5       26.18       13.68      9.21 o 
  16   4   5        3.99       -0.37      4.81 o 
  18   4   5        9.08       -0.83      4.98 o 
  20   4   5        4.63       -5.24      5.24 o 
  22   4   5       17.40       22.99      7.28 o 
 -13   5   5       19.75       17.92      8.67 o 
 -11   5   5        2.87        2.87      7.74 o 
  -9   5   5        2.64       11.18      7.60 o 
  -7   5   5        0.24        2.08      6.31 o 
  -5   5   5        0.16       -5.80      5.80 o 
  -3   5   5        1.99       -1.15      5.88 o 
  -1   5   5        9.19        5.24      3.48 o 
   1   5   5       37.07       37.60      8.06 o 
   3   5   5        9.74        6.69      4.37 o 
   5   5   5       20.76       28.38      5.25 o 
   7   5   5        3.28        6.69      4.40 o 
 -42   0   6       22.04       31.26     10.20 o 
 -40   0   6       55.18       83.77     23.15 o 
 -38   0   6        5.77        1.84      7.81 o 
 -36   0   6       17.78       14.28      7.65 o 
 -34   0   6        0.29       -0.24     13.33 o 
 -32   0   6       55.05       42.13      8.98 o 
 -30   0   6        1.24       -3.90      3.90 o 
 -28   0   6        4.15       -4.50      4.50 o 
 -26   0   6       13.79        4.21      3.73 o 
 -24   0   6      949.39      926.76     19.83 o 
 -22   0   6       89.86       86.52      6.64 o 
 -20   0   6     1073.91     1131.22     21.82 o 
 -18   0   6      783.51      707.78     14.86 o 
 -16   0   6        1.02       -0.47      2.11 o 
 -14   0   6      144.94      128.78      5.03 o 
 -12   0   6     2616.66     2649.91     41.63 o 
 -10   0   6     2243.02     2257.94     35.62 o 
  -8   0   6     1095.11      960.58     16.68 o 
  -6   0   6     2178.56     2297.96     55.29 o 
  -4   0   6     1408.92     1260.35     27.64 o 
  -2   0   6      994.48     1080.85     18.15 o 
   0   0   6      521.68      568.27     10.92 o 
   2   0   6     1706.14     1815.62     29.17 o 
   4   0   6      285.45      347.18      9.58 o 
   6   0   6        1.48       -0.14      1.97 o 
   8   0   6      430.63      464.94     12.35 o 
  10   0   6      345.22      377.06     11.25 o 
  12   0   6      675.30      675.00     21.07 o 
  14   0   6      238.63      256.64     12.05 o 
  16   0   6      280.76      276.34     13.30 o 
  18   0   6      123.97       91.00     10.50 o 
  20   0   6      542.15      551.99     21.02 o 
  22   0   6      293.47      287.84     15.65 o 
  24   0   6       77.93       64.60     14.66 o 
  26   0   6      165.37      169.20     13.43 o 
  28   0   6      115.44      117.82     12.09 o 
  30   0   6       47.09       57.55     14.05 o 
  32   0   6        8.15       13.97     10.39 o 
  34   0   6       20.92       42.64     13.97 o 
 -41   1   6        3.81        9.09      6.69 o 
 -39   1   6        2.05        1.30      6.05 o 
 -37   1   6       14.08        8.72      7.30 o 
 -35   1   6        4.13       -2.98      3.87 o 
 -33   1   6      422.47      417.21     12.80 o 
 -31   1   6      187.88      200.10      8.46 o 
 -29   1   6       29.31       19.59      3.77 o 
 -27   1   6       78.49       64.96      4.56 o 
 -25   1   6       18.57       18.38      3.07 o 
 -23   1   6       35.29       29.59      2.91 o 
 -21   1   6      314.18      277.79      6.28 o 
 -19   1   6       30.98       25.91      2.38 o 
 -17   1   6      939.58      924.47     13.61 o 
 -15   1   6       45.02       49.79      2.28 o 
 -13   1   6      528.83      572.98      7.03 o 
 -11   1   6      464.39      483.60      6.04 o 
  -9   1   6      900.95      834.33      9.37 o 
  -7   1   6       50.48       50.03      1.71 o 
  -5   1   6     1709.41     1654.20     17.46 o 
  -3   1   6     2089.59     1902.57     19.84 o 
  -1   1   6      377.38      373.22      4.93 o 
   1   1   6      715.35      707.35      8.64 o 
   3   1   6     1506.64     1427.15     16.71 o 
   5   1   6      478.00      503.56      7.54 o 
   7   1   6     2951.38     3055.21     36.12 o 
   9   1   6      688.60      730.86     12.15 o 
  11   1   6     1337.82     1323.25     19.70 o 
  13   1   6       17.27       16.27      2.98 o 
  15   1   6      200.06      190.81      8.40 o 
  17   1   6     1255.92     1294.31     29.41 o 
  19   1   6      177.42      173.64      8.10 o 
  21   1   6      631.38      663.84     28.34 o 
  23   1   6      612.19      621.74     19.34 o 
  25   1   6       91.21       87.14      8.37 o 
  27   1   6      270.40      276.85     21.49 o 
  29   1   6        1.79        6.04      5.68 o 
  31   1   6       42.97       36.74      7.43 o 
  33   1   6       26.66       46.25      8.80 o 
 -38   2   6       27.86       27.48      6.04 o 
 -36   2   6        2.58        1.48      4.59 o 
 -34   2   6       27.09       26.68      5.41 o 
 -32   2   6       25.85       24.21      4.95 o 
 -30   2   6      105.43      115.58      6.54 o 
 -28   2   6       23.50       22.93      4.05 o 
 -26   2   6       15.59       15.58      3.60 o 
 -24   2   6      110.09      112.56      5.63 o 
 -22   2   6      583.00      618.08     11.33 o 
 -20   2   6      202.93      191.78      6.08 o 
 -18   2   6       50.93       52.98      2.53 o 
 -16   2   6      735.69      745.98     10.15 o 
 -14   2   6      174.03      161.77      3.50 o 
 -12   2   6      196.67      183.54      3.49 o 
 -10   2   6      223.26      230.63      4.65 o 
  -8   2   6      222.63      229.89      4.57 o 
  -6   2   6      454.27      467.76      6.58 o 
  -4   2   6     1237.20     1272.85     14.14 o 
  -2   2   6      124.06      125.94      3.19 o 
   0   2   6     3213.89     3233.96     32.79 o 
   2   2   6     2156.04     2145.23     27.99 o 
   4   2   6      250.91      241.34      5.28 o 
   6   2   6      526.23      554.24      9.57 o 
   8   2   6       56.76       56.13      3.25 o 
  10   2   6       51.16       40.47      3.28 o 
  12   2   6      877.37      914.38     18.78 o 
  14   2   6      370.22      387.58     11.25 o 
  16   2   6        9.73       12.38      4.47 o 
  18   2   6      676.52      705.75     17.22 o 
  20   2   6      168.54      165.19     13.96 o 
  22   2   6       27.15       37.95      5.46 o 
  24   2   6        0.30       -4.40      4.40 o 
  26   2   6       40.80       50.52     10.45 o 
  28   2   6       68.28       72.38      9.07 o 
  30   2   6      121.11      134.28     11.51 o 
  32   2   6       27.97       41.20      8.52 o 
 -35   3   6        6.84        5.96      5.29 o 
 -33   3   6        1.47       -4.01      4.28 o 
 -31   3   6        0.57       -4.30      4.30 o 
 -29   3   6       17.29       16.24      4.97 o 
 -27   3   6       39.45       41.75      4.85 o 
 -25   3   6       27.56       27.55      4.10 o 
 -23   3   6       61.55       60.82      7.05 o 
 -21   3   6       74.82       65.37      4.38 o 
 -19   3   6       64.14       70.37      5.50 o 
 -17   3   6       36.56       32.10      4.49 o 
 -15   3   6      104.68      111.45      5.55 o 
 -13   3   6       58.37       64.55      5.64 o 
 -11   3   6       56.93       56.29      2.85 o 
  -9   3   6      162.91      166.63      8.43 o 
  -7   3   6       74.54       78.67      5.25 o 
  -5   3   6      228.41      240.35      8.62 o 
  -3   3   6       30.62       31.03      3.75 o 
  -1   3   6      141.64      147.51      5.74 o 
   1   3   6      155.09      160.68      6.39 o 
   3   3   6      144.20      145.48      6.43 o 
   5   3   6      297.83      272.53      8.19 o 
   7   3   6      272.24      261.97      8.86 o 
   9   3   6      291.09      289.96     12.05 o 
  11   3   6      115.17      130.40      8.53 o 
  13   3   6       44.79       48.52      6.46 o 
  15   3   6       23.40       10.26     10.39 o 
  17   3   6      123.48      109.92     10.50 o 
  19   3   6       44.19       44.53      6.79 o 
  21   3   6       19.08       30.65      6.38 o 
  23   3   6       21.55       26.88      6.44 o 
  25   3   6       32.96       38.17      7.22 o 
  27   3   6       14.71       14.95      6.70 o 
 -28   4   6        8.56       10.19      7.23 o 
 -26   4   6        0.03       -0.81      9.32 o 
 -24   4   6        8.90        0.75      6.00 o 
 -22   4   6       11.28        8.64      5.88 o 
 -20   4   6       38.84       41.83      7.85 o 
 -18   4   6        7.02       11.94      4.09 o 
 -16   4   6       16.30       25.18      4.26 o 
 -14   4   6       11.56       11.20      3.56 o 
 -12   4   6       68.25       72.04      9.67 o 
 -10   4   6       99.76      114.21      8.47 o 
  -8   4   6       14.81       12.98      4.67 o 
  -6   4   6       17.34       20.84      4.91 o 
  -4   4   6       29.34       30.80      5.15 o 
  -2   4   6        0.25       -1.30      2.24 o 
   0   4   6       19.05       20.22      3.25 o 
   2   4   6      104.43      103.60     15.66 o 
   4   4   6       75.17       84.38      6.76 o 
   6   4   6      275.13      296.83     12.90 o 
   8   4   6        3.55        0.84      4.04 o 
  10   4   6        0.04        4.23      5.95 o 
  12   4   6       26.75       25.66      7.95 o 
  14   4   6       19.71       15.64      5.21 o 
  16   4   6       26.64       20.14      5.79 o 
  18   4   6        4.17       -4.92      4.92 o 
  20   4   6        2.01        9.88      6.32 o 
 -11   5   6        9.50       15.48      8.17 o 
  -9   5   6        2.35       -3.44      7.09 o 
  -7   5   6       13.38       13.76      8.03 o 
  -5   5   6        4.58       -6.02      6.02 o 
  -3   5   6        7.22        0.36      6.88 o 
  -1   5   6        9.30        3.79      3.67 o 
   1   5   6       36.47       34.83      5.52 o 
   3   5   6        8.42        9.05      4.42 o 
   5   5   6        7.17       11.06      6.16 o 
 -42   0   7        6.29        0.56     11.68 o 
 -40   0   7       15.21       19.98      8.91 o 
 -38   0   7        0.41       -1.49      6.51 o 
 -36   0   7       85.62       81.90     11.24 o 
 -34   0   7       85.40       92.08      8.97 o 
 -32   0   7      111.95      105.49      9.30 o 
 -30   0   7     1075.97     1054.55     36.14 o 
 -28   0   7     1605.30     1593.55     30.98 o 
 -26   0   7      491.56      463.32     13.19 o 
 -24   0   7      346.67      274.79      9.72 o 
 -22   0   7       96.92       96.97      5.62 o 
 -20   0   7      665.81      593.22     13.80 o 
 -18   0   7       25.70       30.40      3.45 o 
 -16   0   7     1831.35     1938.30     32.50 o 
 -14   0   7      729.62      854.53     16.36 o 
 -12   0   7     7866.22     7778.53    115.21 o 
 -10   0   7      147.52      241.75      7.11 o 
  -8   0   7      858.93      861.99     17.83 o 
  -6   0   7     7133.79     7264.75    107.01 o 
  -4   0   7       11.63       10.74      1.91 o 
  -2   0   7      997.59     1103.30     18.93 o 
   0   0   7      940.74     1002.84     17.66 o 
   2   0   7      710.22      888.48     18.79 o 
   4   0   7      660.22      764.03     17.09 o 
   6   0   7       64.44       59.81      4.39 o 
   8   0   7     1078.20     1158.07     30.26 o 
  10   0   7      511.57      554.59     14.94 o 
  12   0   7      522.62      523.14     18.25 o 
  14   0   7        0.77       -2.58      3.55 o 
  16   0   7     1832.14     1836.16    102.98 o 
  18   0   7     1350.15     1338.45     37.91 o 
  20   0   7        0.01       -5.04      5.04 o 
  22   0   7      540.35      548.78     22.41 o 
  24   0   7      217.54      190.94     13.87 o 
  26   0   7      199.40      217.80     15.28 o 
  28   0   7      135.81      145.60     13.36 o 
  30   0   7       49.09       59.70     14.05 o 
  32   0   7        0.02       10.18     10.39 o 
  34   0   7       27.45       34.61     14.33 o 
 -41   1   7       33.15       45.56      8.78 o 
 -39   1   7       40.41       30.27      7.84 o 
 -37   1   7       15.16        4.55      5.27 o 
 -35   1   7      213.25      240.33     10.15 o 
 -33   1   7       20.21       13.37      4.40 o 
 -31   1   7       33.29       29.06      4.33 o 
 -29   1   7      166.31      156.50      7.25 o 
 -27   1   7       68.77       67.50      4.68 o 
 -25   1   7       91.41       79.93      4.50 o 
 -23   1   7      548.53      495.68      9.46 o 
 -21   1   7      471.18      490.61      8.70 o 
 -19   1   7      265.99      251.91      7.06 o 
 -17   1   7     1411.90     1482.60     19.83 o 
 -15   1   7      384.52      371.40      6.20 o 
 -13   1   7      696.83      648.84      7.89 o 
 -11   1   7      297.22      333.73      4.76 o 
  -9   1   7      273.20      285.69      4.16 o 
  -7   1   7      470.93      476.17      5.76 o 
  -5   1   7      568.25      569.58      6.86 o 
  -3   1   7       68.19       66.35      1.98 o 
  -1   1   7     1543.95     1677.93     17.16 o 
   1   1   7       97.03      102.63      3.03 o 
   3   1   7      259.87      310.17      5.14 o 
   5   1   7     1479.93     1547.68     18.52 o 
   7   1   7      215.12      215.96      6.63 o 
   9   1   7      247.30      241.54      7.67 o 
  11   1   7      399.91      383.04      8.55 o 
  13   1   7      341.90      318.43      8.80 o 
  15   1   7      453.53      439.81     10.87 o 
  17   1   7     1780.25     1735.76     29.31 o 
  19   1   7       28.49       24.61      4.85 o 
  21   1   7      289.74      290.32     13.21 o 
  23   1   7      249.56      254.25     12.60 o 
  25   1   7      293.93      334.01     14.50 o 
  27   1   7       65.57       59.53      7.97 o 
  29   1   7      105.70      100.75     10.06 o 
  31   1   7       17.08       14.07      8.85 o 
  33   1   7       40.48       37.50      7.55 o 
 -38   2   7       39.42       26.83      8.58 o 
 -36   2   7       37.52       47.26      6.59 o 
 -34   2   7        0.91        1.31      4.26 o 
 -32   2   7       68.83       69.29      5.82 o 
 -30   2   7       40.30       31.70      4.36 o 
 -28   2   7       32.09       40.10      4.48 o 
 -26   2   7      118.39      125.76      6.16 o 
 -24   2   7       73.92       61.35      7.16 o 
 -22   2   7      225.25      199.74      6.30 o 
 -20   2   7       13.30       12.64      2.34 o 
 -18   2   7      150.27      140.58      4.04 o 
 -16   2   7      153.69      143.43      3.90 o 
 -14   2   7      203.53      199.96      3.97 o 
 -12   2   7      219.75      251.53      4.22 o 
 -10   2   7      152.68      156.03      3.19 o 
  -8   2   7      124.23      122.74      2.82 o 
  -6   2   7     1339.86     1450.10     16.42 o 
  -4   2   7      205.43      193.77      4.38 o 
  -2   2   7      781.13      819.03      9.74 o 
   0   2   7     1532.21     1586.29     19.77 o 
   2   2   7      182.45      210.16      6.94 o 
   4   2   7       60.15       59.71      3.29 o 
   6   2   7      356.08      331.99      8.88 o 
   8   2   7      200.94      200.86      6.26 o 
  10   2   7       77.36       71.85      4.39 o 
  12   2   7     2055.23     2035.98     35.46 o 
  14   2   7      254.17      242.97      9.64 o 
  16   2   7      175.89      185.52     10.69 o 
  18   2   7       84.21       82.11      7.93 o 
  20   2   7       96.02      106.30      7.26 o 
  22   2   7        2.63        2.44      4.11 o 
  24   2   7       76.85       79.07     10.14 o 
  26   2   7       20.11       17.12      6.62 o 
  28   2   7      128.99      161.89     11.90 o 
  30   2   7       55.62       68.37      9.69 o 
 -35   3   7        0.93       -5.31      6.11 o 
 -33   3   7        4.70        4.45      5.08 o 
 -31   3   7       25.54       23.01      6.25 o 
 -29   3   7       16.02       17.61      4.29 o 
 -27   3   7        8.54       11.06      4.06 o 
 -25   3   7        8.14        4.01      3.33 o 
 -23   3   7        6.42        0.18      3.01 o 
 -21   3   7       56.46       52.40      4.53 o 
 -19   3   7       25.93       25.29      4.85 o 
 -17   3   7       87.77       80.58      5.35 o 
 -15   3   7       47.72       50.35      4.25 o 
 -13   3   7      135.52      141.04      4.88 o 
 -11   3   7       17.83       12.69      2.16 o 
  -9   3   7      129.95      127.59      5.16 o 
  -7   3   7      186.43      202.97      8.25 o 
  -5   3   7       59.43       56.47      3.29 o 
  -3   3   7      115.59       94.97      3.61 o 
  -1   3   7      143.61      149.87      6.28 o 
   1   3   7      111.22      114.62      5.71 o 
   3   3   7       76.04       64.57      3.52 o 
   5   3   7      273.58      240.36      8.12 o 
   7   3   7      991.48      986.54     24.19 o 
   9   3   7      268.48      254.78     11.62 o 
  11   3   7      215.91      211.48     11.18 o 
  13   3   7       41.19       34.47      6.15 o 
  15   3   7       40.21       32.91      6.44 o 
  17   3   7      115.88      107.75      9.49 o 
  19   3   7       15.95       15.94      5.36 o 
  21   3   7       16.56       16.06      5.76 o 
  23   3   7       60.50       71.71     11.31 o 
  25   3   7       11.95       13.89      8.87 o 
  27   3   7       21.08       25.01      7.32 o 
 -28   4   7       13.56       27.09     11.75 o 
 -26   4   7        1.31       -5.99      7.24 o 
 -24   4   7        1.19        4.77      5.78 o 
 -22   4   7        1.02       -3.94      5.78 o 
 -20   4   7        2.27       -1.37      3.71 o 
 -18   4   7       56.34       50.99      5.58 o 
 -16   4   7       40.56       31.39      5.46 o 
 -14   4   7       29.42       28.72      5.74 o 
 -12   4   7        4.68        3.77      5.08 o 
 -10   4   7        1.30        1.51      4.64 o 
  -8   4   7       15.92       16.52      5.27 o 
  -6   4   7       41.35       56.26      6.51 o 
  -4   4   7       30.70       23.49      5.47 o 
  -2   4   7       43.62       43.10      3.85 o 
   0   4   7        6.24        5.95      3.04 o 
   2   4   7      130.74      154.38     12.46 o 
   4   4   7       23.40       25.05      5.11 o 
   6   4   7      269.99      268.84     12.63 o 
   8   4   7        4.83       -1.54      4.32 o 
  10   4   7       72.84       97.32     12.11 o 
  12   4   7      104.34      106.21     13.47 o 
  14   4   7       23.17       29.08      6.81 o 
  16   4   7        6.78       15.32      5.83 o 
  18   4   7       16.25       20.33      6.62 o 
  20   4   7        0.78        6.66      8.03 o 
 -11   5   7       15.72        2.79      7.95 o 
  -9   5   7        5.33       -5.30      6.16 o 
  -7   5   7       10.17       11.82      7.81 o 
  -5   5   7        1.71        1.43      7.31 o 
  -3   5   7       29.92       35.47      9.24 o 
  -1   5   7       24.68       37.40      5.12 o 
   1   5   7       24.38       30.90     14.01 o 
   3   5   7        0.66        5.87      4.44 o 
 -42   0   8        0.10       -2.69      7.36 o 
 -40   0   8        6.62        6.29      7.68 o 
 -38   0   8       19.82       14.04      7.58 o 
 -36   0   8      121.49      126.78     13.07 o 
 -34   0   8       87.59      100.44      9.16 o 
 -32   0   8        8.64       -4.96      4.96 o 
 -30   0   8     1497.52     1530.06     34.54 o 
 -28   0   8      690.77      680.88     17.37 o 
 -26   0   8      859.40      806.25     18.61 o 
 -24   0   8      102.28      117.46      6.53 o 
 -22   0   8      258.19      224.28     10.10 o 
 -20   0   8      181.20      172.63      6.94 o 
 -18   0   8      301.86      299.15      8.77 o 
 -16   0   8       50.13       52.61      4.00 o 
 -14   0   8       58.12       61.19      3.84 o 
 -12   0   8       28.31       21.66      5.00 o 
 -10   0   8      836.61      907.56     16.71 o 
  -8   0   8      520.03      567.89     16.33 o 
  -6   0   8       93.89       90.77      4.78 o 
  -4   0   8      204.20      240.54      6.53 o 
  -2   0   8        6.26        6.35      1.87 o 
   0   0   8     4271.34     5163.53     77.74 o 
   2   0   8     8565.41     9823.66    144.65 o 
   4   0   8      324.07      310.82      9.70 o 
   6   0   8     2786.84     3097.49     73.86 o 
   8   0   8      869.48     1010.59     30.38 o 
  10   0   8      140.16      159.12      8.00 o 
  12   0   8      991.21      966.91     28.31 o 
  14   0   8      313.43      323.38     14.95 o 
  16   0   8      253.39      222.80     12.85 o 
  18   0   8        1.35        3.68      5.47 o 
  20   0   8      332.26      351.27     34.54 o 
  22   0   8     3054.25     3066.63     78.76 o 
  24   0   8      833.87      846.74     30.57 o 
  26   0   8        0.96       -5.97      5.97 o 
  28   0   8      246.27      197.44     21.64 o 
  30   0   8        2.34       17.13     11.32 o 
  32   0   8       20.48        9.24     10.82 o 
 -41   1   8        2.54        1.41      6.34 o 
 -39   1   8       12.82        9.39      6.69 o 
 -37   1   8        6.95        3.22      4.39 o 
 -35   1   8       17.32       13.07      4.06 o 
 -33   1   8      672.74      706.20     14.39 o 
 -31   1   8       78.39       78.52      5.39 o 
 -29   1   8      111.76      100.94      5.46 o 
 -27   1   8      997.02      980.97     16.52 o 
 -25   1   8      244.12      227.50      6.91 o 
 -23   1   8      360.34      360.74      7.71 o 
 -21   1   8      515.59      488.44      8.77 o 
 -19   1   8      276.25      297.51      6.91 o 
 -17   1   8      293.62      315.53      6.92 o 
 -15   1   8      267.12      269.18      5.59 o 
 -13   1   8     1302.09     1298.73     13.62 o 
 -11   1   8     3659.69     3823.21     35.25 o 
  -9   1   8     1944.77     1934.34     18.79 o 
  -7   1   8     1445.79     1561.91     15.46 o 
  -5   1   8      185.28      187.06      3.50 o 
  -3   1   8     1201.30     1234.73     13.31 o 
  -1   1   8      345.71      388.51      5.98 o 
   1   1   8     1795.01     1931.25     22.34 o 
   3   1   8      271.19      282.71      5.91 o 
   5   1   8      533.52      540.75      8.41 o 
   7   1   8     1625.50     1566.36     19.30 o 
   9   1   8      316.46      310.05      7.52 o 
  11   1   8      618.93      622.52     13.75 o 
  13   1   8        5.31        2.54      2.73 o 
  15   1   8      162.29      167.22      7.06 o 
  17   1   8      554.04      531.51     12.98 o 
  19   1   8     1421.89     1408.20     25.38 o 
  21   1   8      503.28      532.90     15.50 o 
  23   1   8       14.56       10.94      5.02 o 
  25   1   8       90.45       95.89      7.99 o 
  27   1   8      206.14      219.25     11.28 o 
  29   1   8       69.34       85.11      8.57 o 
  31   1   8      126.36      149.95     13.18 o 
 -38   2   8       29.95       35.14      6.49 o 
 -36   2   8        2.06        9.71      5.01 o 
 -34   2   8       36.22       38.21      5.19 o 
 -32   2   8       12.19       12.30      4.00 o 
 -30   2   8       33.05       35.72      5.64 o 
 -28   2   8      156.16      155.12      7.05 o 
 -26   2   8       40.51       39.69      4.31 o 
 -24   2   8       26.15       26.53      4.36 o 
 -22   2   8      699.91      694.66     15.65 o 
 -20   2   8       42.51       37.71      3.10 o 
 -18   2   8     1169.91     1166.30     14.59 o 
 -16   2   8      493.59      497.07      7.76 o 
 -14   2   8       38.74       41.83      2.34 o 
 -12   2   8       21.24       22.18      1.65 o 
 -10   2   8      496.48      480.30      6.67 o 
  -8   2   8      626.13      606.22      7.80 o 
  -6   2   8      366.51      368.14      5.70 o 
  -4   2   8      917.24      961.82     11.90 o 
  -2   2   8      514.30      537.17      8.37 o 
   0   2   8      477.70      477.86      8.59 o 
   2   2   8      163.50      175.43      4.58 o 
   4   2   8      201.13      208.45      6.03 o 
   6   2   8        0.89       -0.28      1.81 o 
   8   2   8        9.38        6.43      2.50 o 
  10   2   8      174.87      166.67      6.47 o 
  12   2   8     2335.70     2332.04     35.85 o 
  14   2   8      195.10      202.03      8.64 o 
  16   2   8      464.11      481.93     18.38 o 
  18   2   8      362.37      353.46     12.10 o 
  20   2   8       23.90       28.14      5.17 o 
  22   2   8       29.67       27.03      5.24 o 
  24   2   8       49.88       54.00     11.82 o 
  26   2   8      104.49      114.81     10.45 o 
  28   2   8        3.54        2.87      6.19 o 
  30   2   8       17.58        4.90      7.03 o 
 -35   3   8       15.04       16.00      8.60 o 
 -33   3   8        2.74        2.04      4.84 o 
 -31   3   8        7.35        3.19      3.94 o 
 -29   3   8        8.83        9.20      3.95 o 
 -27   3   8        3.86        2.63      3.45 o 
 -25   3   8        4.66        4.59      3.23 o 
 -23   3   8      258.00      266.04      8.36 o 
 -21   3   8      171.52      164.93      6.20 o 
 -19   3   8       20.24       12.21      4.13 o 
 -17   3   8      141.27      143.95      8.25 o 
 -15   3   8      191.06      181.48      7.20 o 
 -13   3   8       80.56       76.21      4.75 o 
 -11   3   8      235.30      251.26     10.24 o 
  -9   3   8      288.75      304.41      6.97 o 
  -7   3   8      193.37      184.27      5.17 o 
  -5   3   8      117.03      116.76      4.16 o 
  -3   3   8       75.97       71.58      6.10 o 
  -1   3   8       63.95       58.07      4.50 o 
   1   3   8      391.61      377.94     11.35 o 
   3   3   8       84.53       75.67      4.13 o 
   5   3   8      195.57      183.92      8.79 o 
   7   3   8      744.71      812.68     19.21 o 
   9   3   8       68.91       69.36     10.07 o 
  11   3   8      176.47      193.60     22.29 o 
  13   3   8       61.03       43.50      6.66 o 
  15   3   8        2.85       -3.78      4.36 o 
  17   3   8       89.95       82.38      8.95 o 
  19   3   8        9.99        2.85      4.86 o 
  21   3   8       75.70       79.76      8.53 o 
  23   3   8        4.09       11.00      5.79 o 
  25   3   8        8.20        6.89      6.40 o 
 -26   4   8       16.46       22.88      6.47 o 
 -24   4   8        3.29        3.38      7.17 o 
 -22   4   8        4.37        3.70      4.25 o 
 -20   4   8        3.44       -3.65      3.96 o 
 -18   4   8        2.86       -1.58      5.05 o 
 -16   4   8      210.48      223.81     15.15 o 
 -14   4   8       48.40       39.50      4.71 o 
 -12   4   8      212.01      223.78      8.48 o 
 -10   4   8      143.76      148.10     14.15 o 
  -8   4   8        8.94        3.46      7.31 o 
  -6   4   8        0.61        2.43      5.55 o 
  -4   4   8        5.22        4.42      2.91 o 
  -2   4   8       15.18       15.05      3.39 o 
   0   4   8       22.01       18.56      6.66 o 
   2   4   8      112.63      118.33      6.74 o 
   4   4   8       44.27       54.04      7.79 o 
   6   4   8       10.45       10.72      4.88 o 
   8   4   8       23.91       19.33      5.72 o 
  10   4   8      127.84      110.47      9.45 o 
  12   4   8        3.51        0.93      6.59 o 
  14   4   8        4.23        3.36      6.77 o 
  16   4   8        5.75        9.36      5.41 o 
  18   4   8        4.45       -1.19      6.88 o 
  -9   5   8        8.30       -0.07      8.24 o 
  -7   5   8       16.89       17.99      8.60 o 
  -5   5   8        1.95        1.00      7.17 o 
  -3   5   8       20.84        9.17      8.10 o 
  -1   5   8        1.63        6.21      4.42 o 
 -42   0   9        3.27       -4.18      7.50 o 
 -40   0   9        9.90       -1.17      7.07 o 
 -38   0   9       17.21        3.67      5.66 o 
 -36   0   9      226.96      223.23     21.15 o 
 -34   0   9      159.55      153.83     10.85 o 
 -32   0   9       43.82       13.54      7.00 o 
 -30   0   9       39.16       34.32      5.68 o 
 -28   0   9       27.25       20.81      5.10 o 
 -26   0   9     1433.69     1453.74     28.36 o 
 -24   0   9      820.45      774.37     17.62 o 
 -22   0   9     1185.24     1115.63     22.23 o 
 -20   0   9       44.24       37.83      3.92 o 
 -18   0   9      656.24      635.50     14.26 o 
 -16   0   9     3746.70     4234.89     65.82 o 
 -14   0   9     5430.65     5612.39     85.13 o 
 -12   0   9      256.21      201.01      6.61 o 
 -10   0   9     2060.14     2227.88     36.53 o 
  -8   0   9      875.81      941.51     17.41 o 
  -6   0   9     1260.34     1272.29     22.11 o 
  -4   0   9      481.01      492.57     10.76 o 
  -2   0   9       19.44       22.73      2.77 o 
   0   0   9      312.16      413.05      9.80 o 
   2   0   9      263.02      288.78      8.02 o 
   4   0   9      634.09      669.74     14.61 o 
   6   0   9    10863.57    11509.88    256.09 o 
   8   0   9      589.28      632.54     16.86 o 
  10   0   9      683.51      733.70     19.02 o 
  12   0   9      602.72      639.60     17.95 o 
  14   0   9       24.11       32.19      6.73 o 
  16   0   9       35.45       39.01      7.45 o 
  18   0   9      146.66      145.43     24.69 o 
  20   0   9      414.02      371.78     31.10 o 
  22   0   9        6.60        8.51      7.58 o 
  24   0   9      910.98      966.77     37.55 o 
  26   0   9       72.48       64.74     10.79 o 
  28   0   9       40.65       31.46     13.40 o 
  30   0   9       84.05      120.54     19.64 o 
  32   0   9       16.51       23.86     12.25 o 
 -41   1   9        5.64       -6.55      6.55 o 
 -39   1   9      114.97      129.24      9.91 o 
 -37   1   9      153.65      165.22      9.25 o 
 -35   1   9      150.67      135.93      6.83 o 
 -33   1   9       47.81       56.22      5.14 o 
 -31   1   9      175.74      180.84      7.53 o 
 -29   1   9      199.60      195.10      7.05 o 
 -27   1   9     2817.65     2855.32     37.27 o 
 -25   1   9       28.18       26.32      3.44 o 
 -23   1   9     1970.66     1906.54     25.87 o 
 -21   1   9      361.21      383.52      7.62 o 
 -19   1   9      363.24      387.93      8.31 o 
 -17   1   9     3078.16     3016.34     34.39 o 
 -15   1   9      219.91      227.85      5.24 o 
 -13   1   9      178.92      193.13      4.61 o 
 -11   1   9     1112.19     1181.16     12.57 o 
  -9   1   9      966.96     1089.36     11.64 o 
  -7   1   9      621.60      704.56     10.77 o 
  -5   1   9     4090.92     4131.56     39.77 o 
  -3   1   9     1367.89     1444.70     16.42 o 
  -1   1   9     1870.89     1853.88     21.72 o 
   1   1   9     5414.34     5765.55     61.57 o 
   3   1   9      983.54     1076.95     14.20 o 
   5   1   9     1175.95     1166.17     15.20 o 
   7   1   9        4.14        7.61      1.95 o 
   9   1   9      239.14      220.53      6.03 o 
  11   1   9      361.80      397.08      9.13 o 
  13   1   9      783.71      740.11     13.92 o 
  15   1   9     1491.29     1507.86     26.00 o 
  17   1   9      803.57      811.70     17.26 o 
  19   1   9      422.64      422.56     12.11 o 
  21   1   9       44.43       44.26      6.03 o 
  23   1   9       76.18       90.77      7.81 o 
  25   1   9      504.15      535.38     19.36 o 
  27   1   9       31.92       25.70      7.18 o 
  29   1   9       48.25       45.65      8.80 o 
  31   1   9        1.37       -5.36      5.51 o 
 -38   2   9       12.96       14.31      5.12 o 
 -36   2   9       55.52       60.27      6.14 o 
 -34   2   9      116.97      124.33      7.35 o 
 -32   2   9       42.83       40.31      4.98 o 
 -30   2   9       11.33        2.76      3.47 o 
 -28   2   9      238.07      244.04      8.52 o 
 -26   2   9      205.70      194.29      7.53 o 
 -24   2   9      209.98      214.68      7.58 o 
 -22   2   9     1312.70     1338.26     19.94 o 
 -20   2   9       44.19       44.47      3.55 o 
 -18   2   9       64.03       72.27      4.96 o 
 -16   2   9      219.21      220.32      4.54 o 
 -14   2   9        2.99        4.52      1.12 o 
 -12   2   9      280.25      273.37      5.26 o 
 -10   2   9      171.08      179.45      3.86 o 
  -8   2   9     1112.66     1192.23     13.75 o 
  -6   2   9      310.52      328.14      5.40 o 
  -4   2   9     3296.20     3404.60     37.32 o 
  -2   2   9      995.12     1008.85     13.07 o 
   0   2   9      217.23      221.73      4.91 o 
   2   2   9      400.67      368.41      6.66 o 
   4   2   9      161.61      176.02      6.28 o 
   6   2   9       54.86       54.51      3.84 o 
   8   2   9      119.48      102.57      6.73 o 
  10   2   9      432.24      424.30     10.74 o 
  12   2   9      782.74      778.70     16.25 o 
  14   2   9      290.59      288.45     14.96 o 
  16   2   9      283.54      283.81     10.60 o 
  18   2   9      281.58      280.02     10.99 o 
  20   2   9       37.99       28.88      5.32 o 
  22   2   9       11.12       10.27      5.65 o 
  24   2   9        0.47        2.35      5.71 o 
  26   2   9       18.78        9.64      8.83 o 
  28   2   9       11.43       17.57      7.07 o 
 -35   3   9        4.38        1.84      5.28 o 
 -33   3   9       26.88       28.93      5.29 o 
 -31   3   9        2.59        3.02      3.85 o 
 -29   3   9       47.18       59.05      6.30 o 
 -27   3   9       66.26       66.52      5.38 o 
 -25   3   9       12.37       15.46      5.07 o 
 -23   3   9       69.93       65.31      4.68 o 
 -21   3   9       35.63       27.61      4.22 o 
 -19   3   9      220.67      201.65      8.51 o 
 -17   3   9      803.69      871.56     18.80 o 
 -15   3   9      112.73      115.65      6.17 o 
 -13   3   9      349.55      371.69     10.36 o 
 -11   3   9       73.63       84.96      5.27 o 
  -9   3   9       65.82       68.00      3.51 o 
  -7   3   9        2.51       -1.82      1.87 o 
  -5   3   9      243.34      247.77      7.80 o 
  -3   3   9      146.50      165.75      8.67 o 
  -1   3   9      148.07      163.11      7.65 o 
   1   3   9      781.08      761.59     14.99 o 
   3   3   9      157.95      152.69      6.13 o 
   5   3   9       27.56       25.17      3.80 o 
   7   3   9      382.03      399.78     12.43 o 
   9   3   9       19.32       19.08      4.51 o 
  11   3   9      130.81      118.24      8.85 o 
  13   3   9      228.09      253.02     14.66 o 
  15   3   9       51.03       43.21     12.47 o 
  17   3   9        7.19        1.34      6.41 o 
  19   3   9        0.62       -0.26      6.95 o 
  21   3   9       21.00       31.95      6.91 o 
  23   3   9       24.32       24.58      6.93 o 
  25   3   9        6.75       -2.79      9.17 o 
 -26   4   9        3.89        2.56      4.69 o 
 -24   4   9       16.36        7.72      5.57 o 
 -22   4   9       10.37       12.14      4.71 o 
 -20   4   9        6.36        2.69      4.25 o 
 -18   4   9       49.51       54.03      7.92 o 
 -16   4   9       68.45       75.87      6.10 o 
 -14   4   9       30.46       25.66      4.67 o 
 -12   4   9      216.48      225.15      8.96 o 
 -10   4   9       60.49       65.62      5.03 o 
  -8   4   9       68.51       70.34      5.00 o 
  -6   4   9       59.48       56.33      4.81 o 
  -4   4   9        5.09        0.29      3.14 o 
  -2   4   9        3.22        3.13      3.25 o 
   0   4   9       30.44       24.89      4.45 o 
   2   4   9       65.53       67.44      5.94 o 
   4   4   9       49.95       41.78      5.59 o 
   6   4   9        3.01       -0.72      4.60 o 
   8   4   9       73.04       72.22      8.43 o 
  10   4   9        1.96        4.87      9.96 o 
  12   4   9       19.87       15.66      9.96 o 
  14   4   9       10.51       15.65      5.65 o 
  16   4   9        0.16        3.29      9.57 o 
 -42   0  10       52.51       64.21     11.88 o 
 -40   0  10      111.12      133.14     11.58 o 
 -38   0  10        0.38        1.43      5.18 o 
 -36   0  10      125.92      120.21     10.24 o 
 -34   0  10      203.22      181.86     17.17 o 
 -32   0  10     3886.51     4015.66     84.35 o 
 -30   0  10       50.94       60.35      6.52 o 
 -28   0  10     1444.35     1464.52     29.25 o 
 -26   0  10      582.77      600.62     15.55 o 
 -24   0  10       17.81       24.71      4.09 o 
 -22   0  10       83.06       75.92      5.35 o 
 -20   0  10     1634.16     1733.94     30.97 o 
 -18   0  10       92.80      107.49      5.67 o 
 -16   0  10     1075.15     1111.34     21.15 o 
 -14   0  10     2761.72     2973.61     47.66 o 
 -12   0  10     8662.18     8985.93    133.37 o 
 -10   0  10     1735.35     1858.36     31.16 o 
  -8   0  10     1814.40     1971.60     32.67 o 
  -6   0  10       29.57       31.55      2.61 o 
  -4   0  10      373.09      430.21     14.63 o 
  -2   0  10      647.25      724.64     16.53 o 
   0   0  10     1334.17     1727.97     29.56 o 
   2   0  10      514.60      528.74     10.05 o 
   4   0  10      107.21      108.15      5.55 o 
   6   0  10     1910.05     2107.26     69.98 o 
   8   0  10       52.09       50.38      7.87 o 
  10   0  10      277.04      269.68     12.70 o 
  12   0  10        0.09       -2.23      3.36 o 
  14   0  10      125.42      134.68     10.58 o 
  16   0  10      180.07      171.54     12.39 o 
  18   0  10      245.70      226.74     15.66 o 
  20   0  10     1325.47     1344.66     53.43 o 
  22   0  10      230.40      252.57     19.78 o 
  24   0  10        0.36       -6.64      6.64 o 
  26   0  10      148.69      149.03     14.40 o 
  28   0  10        6.36       10.10     10.32 o 
  30   0  10        0.73        3.51     11.04 o 
 -41   1  10       17.90       23.45      8.12 o 
 -39   1  10       16.84       20.78      6.25 o 
 -37   1  10      245.40      261.56     12.08 o 
 -35   1  10       38.45       47.44      5.03 o 
 -33   1  10      621.62      647.56     13.83 o 
 -31   1  10       63.54       64.79      5.04 o 
 -29   1  10      461.39      459.47     10.68 o 
 -27   1  10      546.05      524.65     11.35 o 
 -25   1  10      515.78      518.54     10.75 o 
 -23   1  10     1416.29     1431.97     20.78 o 
 -21   1  10     1152.76     1063.38     15.07 o 
 -19   1  10      273.50      294.45      7.03 o 
 -17   1  10      970.75      964.78     13.57 o 
 -15   1  10      487.51      506.11      8.52 o 
 -13   1  10      331.04      398.35      7.12 o 
 -11   1  10      450.16      443.53      8.48 o 
  -9   1  10     2064.35     2305.82     26.43 o 
  -7   1  10     1192.05     1179.97     15.00 o 
  -5   1  10      888.60      954.48     12.68 o 
  -3   1  10        7.14        9.17      1.57 o 
  -1   1  10      565.52      615.07      9.34 o 
   1   1  10     1658.38     1703.18     20.76 o 
   3   1  10       70.16       72.54      3.30 o 
   5   1  10      280.21      246.80      6.99 o 
   7   1  10      846.46      927.70     13.29 o 
   9   1  10      593.06      652.09     10.66 o 
  11   1  10      559.95      531.64     11.22 o 
  13   1  10      194.14      177.11      6.68 o 
  15   1  10      814.60      806.65     16.98 o 
  17   1  10      272.68      255.10      9.35 o 
  19   1  10      193.37      208.10      9.85 o 
  21   1  10       85.70       76.86      7.14 o 
  23   1  10      122.21      109.44      8.35 o 
  25   1  10        9.23       16.87      5.62 o 
  27   1  10      109.06      124.34      9.44 o 
  29   1  10       29.04       30.21      6.71 o 
 -38   2  10      106.81      117.25      7.87 o 
 -36   2  10       41.69       48.42      5.75 o 
 -34   2  10       15.65       12.96      4.29 o 
 -32   2  10       16.40        9.44      6.66 o 
 -30   2  10       41.14       41.02      5.21 o 
 -28   2  10       48.88       44.82      4.75 o 
 -26   2  10       41.08       37.00      6.49 o 
 -24   2  10      114.24      108.11      5.62 o 
 -22   2  10     2276.71     2236.49     29.86 o 
 -20   2  10      417.29      412.35      8.93 o 
 -18   2  10      491.95      512.83      9.85 o 
 -16   2  10      217.32      224.93      5.23 o 
 -14   2  10        1.48        1.22      1.26 o 
 -12   2  10      147.27      151.83      4.27 o 
 -10   2  10        6.31        8.17      2.16 o 
  -8   2  10      124.64      125.78      3.71 o 
  -6   2  10       48.78       53.59      2.65 o 
  -4   2  10     1034.97     1083.84     14.07 o 
  -2   2  10      349.91      362.52      6.15 o 
   0   2  10       70.77       72.84      3.74 o 
   2   2  10      265.80      286.42      6.03 o 
   4   2  10       99.44       98.84      4.01 o 
   6   2  10       27.42       33.42      7.01 o 
   8   2  10       47.51       33.77      4.35 o 
  10   2  10       20.21       17.48      6.17 o 
  12   2  10       33.05       37.93      4.36 o 
  14   2  10      137.31      129.49      8.11 o 
  16   2  10       54.10       62.04      6.18 o 
  18   2  10       68.33       68.71      6.55 o 
  20   2  10       27.76       34.14      5.72 o 
  22   2  10       21.77       24.38     11.47 o 
  24   2  10        9.33       19.01      6.76 o 
  26   2  10       12.41       17.33      7.08 o 
  28   2  10       20.70       27.16      7.80 o 
 -35   3  10       16.14       20.39      5.01 o 
 -33   3  10       17.26       27.55      5.86 o 
 -31   3  10        2.58        0.40      3.86 o 
 -29   3  10        9.70       14.36      4.01 o 
 -27   3  10       85.64       71.86      5.48 o 
 -25   3  10        1.54       -2.78      2.98 o 
 -23   3  10       15.46        9.67      3.25 o 
 -21   3  10        9.03        3.95      3.23 o 
 -19   3  10       96.82      103.52      7.19 o 
 -17   3  10      579.39      597.31     14.95 o 
 -15   3  10       51.56       56.29      4.97 o 
 -13   3  10      170.91      174.37      7.38 o 
 -11   3  10      167.17      174.04      7.04 o 
  -9   3  10      263.55      274.45      8.66 o 
  -7   3  10      141.46      148.75      6.39 o 
  -5   3  10       44.00       51.82      4.87 o 
  -3   3  10       22.67       19.62      3.92 o 
  -1   3  10      189.22      201.49      6.52 o 
   1   3  10      129.26      111.79      5.25 o 
   3   3  10      182.89      170.59      6.76 o 
   5   3  10       34.73       33.96      4.11 o 
   7   3  10       65.32       67.38      5.25 o 
   9   3  10       76.10       75.78      6.39 o 
  11   3  10      150.23      137.20      9.79 o 
  13   3  10       36.83       33.37     10.79 o 
  15   3  10        5.43        5.30      5.57 o 
  17   3  10       40.66       37.95      7.84 o 
  19   3  10       35.69       37.23      8.26 o 
  21   3  10        5.37        5.68      6.60 o 
  23   3  10        4.30        3.82      5.80 o 
 -26   4  10        1.62       -0.54      7.15 o 
 -24   4  10        0.19       -3.36      5.00 o 
 -22   4  10        0.56       -3.82      3.82 o 
 -20   4  10       21.81       21.43      6.06 o 
 -18   4  10       39.75       33.97      5.33 o 
 -16   4  10       17.02       15.14      4.55 o 
 -14   4  10      196.36      218.23     13.75 o 
 -12   4  10       84.57       99.42      6.37 o 
 -10   4  10       46.74       45.51      5.86 o 
  -8   4  10       10.62       11.21      4.03 o 
  -6   4  10       27.47       32.77      6.86 o 
  -4   4  10        0.02       -4.53      4.53 o 
  -2   4  10       47.50       44.06      5.15 o 
   0   4  10       29.39       23.85      5.14 o 
   2   4  10      179.02      200.32      9.52 o 
   4   4  10      167.54      185.52      9.50 o 
   6   4  10      269.48      284.91     24.38 o 
   8   4  10       65.36       49.45      7.86 o 
  10   4  10        1.94       -4.01      6.63 o 
  12   4  10        3.04       -3.57      5.11 o 
  14   4  10       15.49        5.88     10.96 o 
 -42   0  11        7.51        5.82      6.49 o 
 -40   0  11       37.14       43.58      8.23 o 
 -38   0  11       18.06        6.68      5.91 o 
 -36   0  11       31.68       36.02      7.38 o 
 -34   0  11       51.67       71.38      8.59 o 
 -32   0  11        7.28        3.90      5.90 o 
 -30   0  11      549.97      536.50     18.23 o 
 -28   0  11     1694.09     1691.23     32.69 o 
 -26   0  11     1783.36     1769.47     33.27 o 
 -24   0  11        8.01       10.27      3.49 o 
 -22   0  11      160.49      182.44      8.63 o 
 -20   0  11      443.92      438.45     11.89 o 
 -18   0  11       47.97       56.72      4.48 o 
 -16   0  11     1323.78     1398.07     25.66 o 
 -14   0  11     1330.02     1461.10     26.24 o 
 -12   0  11     1060.04     1136.32     21.30 o 
 -10   0  11     1042.44     1282.76     28.58 o 
  -8   0  11      626.21      684.41     14.41 o 
  -6   0  11     1204.13     1357.02     24.28 o 
  -4   0  11      569.81      628.75     13.60 o 
  -2   0  11       22.35       27.11      3.21 o 
   0   0  11      888.65     1131.35     21.35 o 
   2   0  11     2079.47     2744.69     39.36 o 
   4   0  11      634.17      693.21     15.53 o 
   6   0  11       81.74       77.21      5.25 o 
   8   0  11        0.81       -3.05      5.20 o 
  10   0  11      197.00      199.77      9.83 o 
  12   0  11       68.18       78.75     10.88 o 
  14   0  11        4.97        4.61      7.56 o 
  16   0  11      719.00      719.65     34.58 o 
  18   0  11     1010.61     1083.17     41.14 o 
  20   0  11      467.97      500.82     23.17 o 
  22   0  11       21.27       26.35      8.79 o 
  24   0  11       21.83       34.19     19.74 o 
  26   0  11       10.47        5.16      9.32 o 
  28   0  11        0.00        8.46     10.61 o 
  30   0  11        4.56      -10.03     10.39 o 
 -41   1  11        1.44       -3.35      4.98 o 
 -39   1  11       35.75       47.30      7.28 o 
 -37   1  11       30.87       24.52      5.45 o 
 -35   1  11        8.77       12.42      4.13 o 
 -33   1  11      299.52      338.96      9.80 o 
 -31   1  11       95.64       94.02      6.01 o 
 -29   1  11      540.06      560.49     12.01 o 
 -27   1  11      638.22      641.53     12.64 o 
 -25   1  11      227.50      230.30      7.08 o 
 -23   1  11      129.87      125.81      8.22 o 
 -21   1  11      154.15      135.91      5.07 o 
 -19   1  11      403.20      428.02      8.19 o 
 -17   1  11      566.80      599.35      9.82 o 
 -15   1  11       39.00       29.10      2.49 o 
 -13   1  11     1258.67     1254.40     16.29 o 
 -11   1  11      268.70      273.91      5.82 o 
  -9   1  11     1835.62     1924.61     24.70 o 
  -7   1  11      275.56      282.78      6.59 o 
  -5   1  11      129.28      106.50      3.88 o 
  -3   1  11      326.57      314.81      7.25 o 
  -1   1  11      731.92      726.23     10.85 o 
   1   1  11       13.39       14.06      2.09 o 
   3   1  11      411.24      393.19      7.53 o 
   5   1  11      437.92      415.85      7.33 o 
   7   1  11      436.11      413.32      7.98 o 
   9   1  11      484.74      473.89      8.97 o 
  11   1  11        6.12        2.78      2.61 o 
  13   1  11       59.08       54.07      4.57 o 
  15   1  11       34.22       15.28      4.24 o 
  17   1  11      103.58       87.31      7.34 o 
  19   1  11       93.29       94.04     11.48 o 
  21   1  11       63.96       63.59      6.89 o 
  23   1  11        8.16        1.21      4.93 o 
  25   1  11      218.39      240.55     12.13 o 
  27   1  11       13.73       16.21      6.14 o 
  29   1  11       34.32       42.37      9.90 o 
 -38   2  11      220.50      259.41     10.58 o 
 -36   2  11       40.34       42.62      5.68 o 
 -34   2  11       65.22       83.21      6.52 o 
 -32   2  11       29.84       30.94      5.70 o 
 -30   2  11       67.51       70.16      5.66 o 
 -28   2  11       32.78       32.11      5.05 o 
 -26   2  11       27.84       26.70      4.00 o 
 -24   2  11      120.42      123.36      5.98 o 
 -22   2  11      892.71      924.87     16.60 o 
 -20   2  11      702.33      729.06     12.83 o 
 -18   2  11      113.48      102.06      4.49 o 
 -16   2  11      729.13      712.62     11.06 o 
 -14   2  11      117.89      106.35      3.50 o 
 -12   2  11       42.11       39.86      3.04 o 
 -10   2  11       50.02       46.39      2.59 o 
  -8   2  11      272.74      274.93      5.77 o 
  -6   2  11      186.58      175.37      4.28 o 
  -4   2  11      356.03      389.65      6.58 o 
  -2   2  11      215.71      224.26      5.28 o 
   0   2  11      116.37      128.57      4.51 o 
   2   2  11      426.93      421.57      8.49 o 
   4   2  11       91.52       91.68      4.46 o 
   6   2  11      236.89      222.08      7.58 o 
   8   2  11       64.15       67.48      5.58 o 
  10   2  11       46.00       38.42      4.90 o 
  12   2  11       61.99       57.93      5.07 o 
  14   2  11       52.33       46.60      5.62 o 
  16   2  11       26.40       24.16      4.97 o 
  18   2  11       36.50       48.58      6.24 o 
  20   2  11        2.36       -0.86      4.26 o 
  22   2  11       55.81       55.37      8.27 o 
  24   2  11        0.71        8.27     11.63 o 
  26   2  11        7.98        3.01      6.40 o 
 -35   3  11        2.91       -1.86      8.60 o 
 -33   3  11       82.14      117.87      7.58 o 
 -31   3  11        9.93       10.40      4.32 o 
 -29   3  11       23.30       26.97      4.84 o 
 -27   3  11       37.21       32.01      4.50 o 
 -25   3  11       15.60        2.82      3.36 o 
 -23   3  11       29.63       19.36      5.17 o 
 -21   3  11       52.68       46.25      4.46 o 
 -19   3  11       82.44       72.94      5.96 o 
 -17   3  11      297.72      306.20     11.10 o 
 -15   3  11      650.21      689.30     16.30 o 
 -13   3  11       49.32       57.74      5.04 o 
 -11   3  11      454.16      482.28     12.49 o 
  -9   3  11       42.19       46.62      4.43 o 
  -7   3  11       14.05       13.42      6.45 o 
  -5   3  11        5.03       -1.24      3.33 o 
  -3   3  11      264.89      276.86     10.60 o 
  -1   3  11       21.79       18.80      3.19 o 
   1   3  11       31.68       25.64      4.88 o 
   3   3  11      159.59      158.55      6.87 o 
   5   3  11      139.82      143.49      7.01 o 
   7   3  11      136.78      127.08      8.74 o 
   9   3  11      166.27      172.97      8.16 o 
  11   3  11        1.23       -3.89      3.89 o 
  13   3  11        6.27        2.35      5.19 o 
  15   3  11       19.16       14.23      6.27 o 
  17   3  11        2.09        5.62      5.95 o 
  19   3  11        7.41       11.62      6.77 o 
  21   3  11        4.52       12.01      7.09 o 
 -26   4  11        2.31       -3.68      4.38 o 
 -24   4  11       21.95       17.32      5.54 o 
 -22   4  11       18.54       11.71      5.09 o 
 -20   4  11       33.95       33.06      5.79 o 
 -18   4  11       25.65       19.07      6.99 o 
 -16   4  11       72.52       72.33      6.85 o 
 -14   4  11       25.72       38.05      5.29 o 
 -12   4  11       26.35       34.62      6.44 o 
 -10   4  11       48.35       58.38      6.16 o 
  -8   4  11       47.33       54.27      5.35 o 
  -6   4  11        4.54        2.76      3.73 o 
  -4   4  11        9.23        4.85      9.34 o 
  -2   4  11       38.24       41.86      7.84 o 
   0   4  11       22.80       19.38      4.89 o 
   2   4  11       24.19       19.98      8.01 o 
   4   4  11        4.22       -0.86      4.75 o 
   6   4  11       25.15       27.61      5.69 o 
   8   4  11        0.69        5.95      5.40 o 
  10   4  11        0.27       -4.39      5.34 o 
  12   4  11        1.72       -5.46      5.46 o 
  14   4  11       16.80       13.76      6.83 o 
 -42   0  12       13.06       24.37      7.70 o 
 -40   0  12        9.47       11.83      6.74 o 
 -38   0  12        1.86        5.89      6.02 o 
 -36   0  12        0.80        6.78      6.04 o 
 -34   0  12       12.63       10.42      5.64 o 
 -32   0  12       51.28       59.80      7.77 o 
 -30   0  12        0.00        2.39      4.88 o 
 -28   0  12       72.90       88.32      6.73 o 
 -26   0  12      293.55      289.98     10.52 o 
 -24   0  12       20.08       15.76      3.83 o 
 -22   0  12       55.54       66.52      5.18 o 
 -20   0  12        8.04       11.57      3.18 o 
 -18   0  12       38.75       30.62      4.03 o 
 -16   0  12       13.52       15.36      3.36 o 
 -14   0  12      702.70      715.57     15.69 o 
 -12   0  12     1016.89      952.47     18.94 o 
 -10   0  12       43.76       37.26      4.28 o 
  -8   0  12      157.80      170.24      6.49 o 
  -6   0  12      315.27      334.82      9.42 o 
  -4   0  12       80.62       82.20      4.83 o 
  -2   0  12      454.88      463.43     11.72 o 
   0   0  12     1272.35     1582.04     28.47 o 
   2   0  12       98.81      153.81      8.58 o 
   4   0  12      118.85      123.56      5.83 o 
   6   0  12       84.87       64.13      5.15 o 
   8   0  12      796.64      842.52     18.85 o 
  10   0  12        3.30        4.52      4.02 o 
  12   0  12       23.67       24.16      5.31 o 
  14   0  12       82.65       81.50     10.93 o 
  16   0  12      104.77       94.64     11.24 o 
  18   0  12      224.25      239.31     21.14 o 
  20   0  12        7.48        4.91      7.65 o 
  22   0  12      206.98      195.25     20.82 o 
  24   0  12        5.05       -6.32      7.26 o 
  26   0  12        1.01       -4.94      8.67 o 
  28   0  12       15.22       19.56     12.33 o 
 -41   1  12        4.18        3.78      5.41 o 
 -39   1  12       33.59       43.94      8.88 o 
 -37   1  12       21.56       22.90      5.54 o 
 -35   1  12       38.42       46.28      5.54 o 
 -33   1  12      158.98      167.61      9.14 o 
 -31   1  12      208.11      230.68     10.13 o 
 -29   1  12       88.13       98.38      6.81 o 
 -27   1  12      187.16      172.89      6.48 o 
 -25   1  12      332.88      322.26      8.45 o 
 -23   1  12      182.16      177.23      6.03 o 
 -21   1  12      880.75      832.38     13.02 o 
 -19   1  12       82.19       77.77      3.40 o 
 -17   1  12      559.60      549.91      9.46 o 
 -15   1  12      208.85      197.16      5.22 o 
 -13   1  12      400.58      401.87      7.47 o 
 -11   1  12      529.47      594.85      9.48 o 
  -9   1  12      872.46      881.50     13.56 o 
  -7   1  12      980.57      978.23     14.61 o 
  -5   1  12       53.58       57.46      3.02 o 
  -3   1  12      864.72      844.27     12.22 o 
  -1   1  12       34.24       33.65      2.60 o 
   1   1  12        7.21        5.84      1.97 o 
   3   1  12        2.42        3.81      1.95 o 
   5   1  12      292.31      288.18      6.81 o 
   7   1  12      115.82      122.58      4.60 o 
   9   1  12       37.46       41.80      3.34 o 
  11   1  12       93.47       96.08      5.30 o 
  13   1  12       65.98       65.56      5.18 o 
  15   1  12       72.22       93.25      6.34 o 
  17   1  12       93.52       88.08      7.20 o 
  19   1  12       17.75       11.25      7.10 o 
  21   1  12      112.86       99.86      8.37 o 
  23   1  12      130.42      144.28     13.34 o 
  25   1  12       29.99       47.59      7.74 o 
  27   1  12        1.97        3.10      5.68 o 
 -38   2  12        9.74        6.55      4.57 o 
 -36   2  12       14.61       14.44      4.63 o 
 -34   2  12       30.87       31.67      5.56 o 
 -32   2  12       23.54       31.27      4.86 o 
 -30   2  12       68.37       72.30      5.68 o 
 -28   2  12      146.67      152.20      6.98 o 
 -26   2  12       47.41       53.14      4.77 o 
 -24   2  12      155.96      171.71      6.97 o 
 -22   2  12      225.80      226.91      9.12 o 
 -20   2  12      215.67      220.87      9.56 o 
 -18   2  12       15.34       12.10      2.79 o 
 -16   2  12      122.35      110.12      4.59 o 
 -14   2  12      120.04      125.35      5.15 o 
 -12   2  12      274.95      262.52      6.44 o 
 -10   2  12      676.72      696.16     11.45 o 
  -8   2  12       42.87       30.04      2.80 o 
  -6   2  12      889.52      895.72     14.43 o 
  -4   2  12      234.81      232.68      6.31 o 
  -2   2  12       42.18       38.19      3.67 o 
   0   2  12      162.92      153.49      5.15 o 
   2   2  12      225.85      208.06      6.54 o 
   4   2  12        0.33       -1.76      2.32 o 
   6   2  12      202.01      191.00      6.64 o 
   8   2  12       44.87       48.54      4.71 o 
  10   2  12       95.27       91.04      6.69 o 
  12   2  12      663.76      618.37     20.20 o 
  14   2  12       23.78       15.37      4.03 o 
  16   2  12       13.64       15.87      4.65 o 
  18   2  12        0.85        0.81      4.37 o 
  20   2  12        9.98        9.16      5.08 o 
  22   2  12       33.81       22.92      6.90 o 
  24   2  12        1.01        1.79      6.14 o 
 -33   3  12       45.35       53.29      8.84 o 
 -31   3  12       10.77       14.78      4.37 o 
 -29   3  12        3.90       -0.05      6.28 o 
 -27   3  12       25.05       17.34      4.05 o 
 -25   3  12       29.15       24.98      4.09 o 
 -23   3  12       74.95       75.59      5.18 o 
 -21   3  12       31.41       25.06      5.04 o 
 -19   3  12      157.01      170.54      8.47 o 
 -17   3  12      174.90      195.99      8.74 o 
 -15   3  12      233.49      261.94     11.61 o 
 -13   3  12       36.43       33.58      5.20 o 
 -11   3  12       23.58       29.26      4.19 o 
  -9   3  12       14.85        9.23      4.05 o 
  -7   3  12       11.69        8.17      3.89 o 
  -5   3  12       19.26       17.82      2.80 o 
  -3   3  12       18.67       22.30      3.24 o 
  -1   3  12       15.71       14.43      5.02 o 
   1   3  12       68.21       64.55      5.46 o 
   3   3  12       83.57       72.80      5.29 o 
   5   3  12       38.92       33.98      5.22 o 
   7   3  12       60.03       53.08      5.36 o 
   9   3  12       29.30       34.13      5.04 o 
  11   3  12        2.10        0.48      3.85 o 
  13   3  12       19.95       14.76      6.95 o 
  15   3  12        1.55       -0.86      5.54 o 
  17   3  12       57.35       69.62      9.87 o 
  19   3  12       13.94        7.26      7.99 o 
 -26   4  12        1.77        0.40      8.31 o 
 -24   4  12       13.20       14.00      7.37 o 
 -22   4  12       20.90       19.43      5.55 o 
 -20   4  12        5.04        6.14      4.60 o 
 -18   4  12       21.20       21.11      7.07 o 
 -16   4  12      109.76      106.09      7.56 o 
 -14   4  12       47.38       43.47      5.67 o 
 -12   4  12       34.95       41.67      5.48 o 
 -10   4  12       12.09       19.42      7.72 o 
  -8   4  12        2.23       -2.32      3.89 o 
  -6   4  12        0.35        1.61      6.58 o 
  -4   4  12       30.64       31.46      5.17 o 
  -2   4  12        2.37       -1.51      4.69 o 
   0   4  12       19.14       20.01      5.11 o 
   2   4  12       24.72       26.63      5.49 o 
   4   4  12        8.52        6.00      5.58 o 
   6   4  12       16.69       16.63      5.38 o 
   8   4  12        5.52        8.77      5.95 o 
  10   4  12        2.96       -3.14      5.60 o 
  12   4  12        8.97        8.43      6.62 o 
 -42   0  13        0.08       -0.64      6.35 o 
 -40   0  13        0.01        4.49      6.81 o 
 -38   0  13       13.33       14.05      6.44 o 
 -36   0  13       24.78       36.13      9.87 o 
 -34   0  13       93.14      108.21      9.67 o 
 -32   0  13      127.84      136.23     10.17 o 
 -30   0  13       89.44      103.44      8.91 o 
 -28   0  13       30.72       35.73      7.39 o 
 -26   0  13        3.25       -2.55      3.33 o 
 -24   0  13       56.60       67.27      5.55 o 
 -22   0  13       29.92       34.61      4.53 o 
 -20   0  13        6.26        4.39      3.13 o 
 -18   0  13        9.63        8.60      3.08 o 
 -16   0  13      245.51      272.91      9.12 o 
 -14   0  13     1333.86     1372.08     25.69 o 
 -12   0  13       41.25       32.25      3.83 o 
 -10   0  13      330.28      288.72      8.98 o 
  -8   0  13      506.37      501.61     12.42 o 
  -6   0  13      112.96      124.58     10.71 o 
  -4   0  13      856.38      933.68     21.84 o 
  -2   0  13        1.20        2.85      2.73 o 
   0   0  13     1296.54     1529.73     28.16 o 
   2   0  13      431.48      458.90     12.35 o 
   4   0  13        4.54        7.29      2.21 o 
   6   0  13       83.84       96.88      4.85 o 
   8   0  13        4.25        5.53      3.69 o 
  10   0  13        3.81        1.15      3.41 o 
  12   0  13       49.38       33.65      6.87 o 
  14   0  13       42.28       40.79     10.84 o 
  16   0  13       22.19       17.41      8.26 o 
  18   0  13      168.78      187.59     23.40 o 
  20   0  13       86.52       96.21     38.81 o 
  22   0  13       18.36       21.24      8.52 o 
  24   0  13       42.27       40.63     14.62 o 
  26   0  13        6.53       12.97     11.11 o 
 -41   1  13       11.29        5.06      5.82 o 
 -39   1  13       55.57       66.29      8.30 o 
 -37   1  13      104.81      107.65      8.13 o 
 -35   1  13       62.66       83.72      6.40 o 
 -33   1  13      130.86      149.66      7.61 o 
 -31   1  13      154.77      163.31      6.88 o 
 -29   1  13       32.73       27.08      3.86 o 
 -27   1  13      546.69      532.08     11.48 o 
 -25   1  13      124.46      112.34      5.32 o 
 -23   1  13      179.86      182.94      7.04 o 
 -21   1  13      209.34      207.82      6.04 o 
 -19   1  13        5.11        4.34      2.19 o 
 -17   1  13      280.13      276.09      7.50 o 
 -15   1  13      348.23      353.42      7.24 o 
 -13   1  13      329.99      342.73      6.97 o 
 -11   1  13      181.87      178.22      4.88 o 
  -9   1  13      758.72      737.42     16.93 o 
  -7   1  13      141.22      142.94      4.51 o 
  -5   1  13      932.86      888.04     14.77 o 
  -3   1  13      318.48      347.96      7.16 o 
  -1   1  13       81.67       78.28      3.62 o 
   1   1  13      350.31      339.15      7.27 o 
   3   1  13       69.04       81.97      3.90 o 
   5   1  13      245.48      245.01      6.47 o 
   7   1  13      140.91      154.48      4.87 o 
   9   1  13       41.22       37.30      3.36 o 
  11   1  13       94.99      102.44      5.17 o 
  13   1  13       27.13       26.50      4.08 o 
  15   1  13       72.48       74.72      6.62 o 
  17   1  13      105.77      102.81      7.75 o 
  19   1  13       41.24       37.53      6.20 o 
  21   1  13       51.67       57.66      7.39 o 
  23   1  13       58.05       84.06     10.17 o 
  25   1  13       31.59       37.95      8.98 o 
 -38   2  13       28.56       26.35      5.36 o 
 -36   2  13        9.89       12.81      4.57 o 
 -34   2  13       11.42       13.55      4.28 o 
 -32   2  13        6.90        2.52      3.69 o 
 -30   2  13       97.67       96.26      6.21 o 
 -28   2  13       72.26       70.72      5.73 o 
 -26   2  13      228.59      236.67      8.21 o 
 -24   2  13       66.72       70.27      5.09 o 
 -22   2  13      129.32      120.29      5.83 o 
 -20   2  13      174.57      161.27      6.29 o 
 -18   2  13        8.93        4.15      2.62 o 
 -16   2  13       22.69       16.75      2.97 o 
 -14   2  13      180.49      179.92      7.44 o 
 -12   2  13      430.26      420.41     13.31 o 
 -10   2  13      342.81      322.25      8.20 o 
  -8   2  13       93.18       89.61      4.06 o 
  -6   2  13       33.98       33.08      3.01 o 
  -4   2  13      133.72      136.91      5.53 o 
  -2   2  13      103.79      112.97      5.25 o 
   0   2  13      132.77      135.37      6.41 o 
   2   2  13      117.37      108.11      5.08 o 
   4   2  13       48.24       45.06      4.01 o 
   6   2  13      133.70      107.49      5.50 o 
   8   2  13       23.09       18.49      4.92 o 
  10   2  13        3.79       -3.92      3.92 o 
  12   2  13       37.59       46.80      5.83 o 
  14   2  13       11.57       14.19      4.18 o 
  16   2  13       35.87       40.94      5.89 o 
  18   2  13       14.73       12.42      5.34 o 
  20   2  13       10.79       10.47      5.99 o 
  22   2  13       14.32       15.38      8.36 o 
  24   2  13        2.00       11.88     14.69 o 
 -33   3  13        2.26       -0.03      4.25 o 
 -31   3  13        5.80        0.27      3.99 o 
 -29   3  13        5.99       13.01      4.01 o 
 -27   3  13       38.46       41.34      4.87 o 
 -25   3  13        8.26        2.62      3.43 o 
 -23   3  13       46.51       39.23      4.77 o 
 -21   3  13       71.50       69.14      9.30 o 
 -19   3  13      218.53      211.43      9.41 o 
 -17   3  13      111.64      107.94      7.02 o 
 -15   3  13       61.92       67.14      5.77 o 
 -13   3  13       42.73       43.22      5.78 o 
 -11   3  13       84.98       89.82      7.44 o 
  -9   3  13       14.84       18.92      4.53 o 
  -7   3  13        7.78        7.03      2.57 o 
  -5   3  13       31.85       32.37      4.31 o 
  -3   3  13       96.13       94.65      5.51 o 
  -1   3  13      159.73      157.70      6.92 o 
   1   3  13      132.39      131.98      6.68 o 
   3   3  13       29.41       33.17      4.48 o 
   5   3  13       10.23        7.13      3.82 o 
   7   3  13       29.05       31.68      4.83 o 
   9   3  13        3.17        2.99      3.89 o 
  11   3  13        4.12       -3.81      3.96 o 
  13   3  13       45.44       56.41      7.34 o 
  15   3  13        4.71       -3.54      5.73 o 
  17   3  13       27.41       23.94     10.50 o 
  19   3  13        4.40        8.17      6.99 o 
 -24   4  13        6.21        9.97      5.47 o 
 -22   4  13       33.48       24.12      5.89 o 
 -20   4  13        0.12        2.20      4.59 o 
 -18   4  13       16.29       13.58      5.11 o 
 -16   4  13        1.36        1.69      4.51 o 
 -14   4  13       54.64       57.54     10.86 o 
 -12   4  13       84.49       95.32      7.42 o 
 -10   4  13        2.74        0.11      4.11 o 
  -8   4  13        2.39        1.97      3.98 o 
  -6   4  13        6.92        5.67      4.42 o 
  -4   4  13       16.07       12.99      4.75 o 
  -2   4  13        0.44       -1.58      4.29 o 
   0   4  13       12.06        8.88      9.17 o 
   2   4  13        1.15       -4.36      4.36 o 
   4   4  13       10.59        2.19      4.68 o 
   6   4  13       13.16       18.69      6.25 o 
   8   4  13       14.37       23.61     11.39 o 
  10   4  13        0.42       13.71      7.17 o 
 -42   0  14        6.31        5.10      6.91 o 
 -40   0  14        4.05        5.30      6.28 o 
 -38   0  14        0.17       -3.54      5.37 o 
 -36   0  14        1.30        2.57      5.68 o 
 -34   0  14        4.04       -0.87      5.38 o 
 -32   0  14      531.38      537.29     20.05 o 
 -30   0  14      195.90      222.20     12.03 o 
 -28   0  14      164.37      168.57     10.43 o 
 -26   0  14      257.42      249.97     10.04 o 
 -24   0  14        8.94        5.94      3.97 o 
 -22   0  14        3.46        2.55      4.75 o 
 -20   0  14       61.03       55.33      5.08 o 
 -18   0  14      659.00      614.47     15.03 o 
 -16   0  14      183.68      181.05      7.73 o 
 -14   0  14      415.99      436.98     11.97 o 
 -12   0  14      323.04      341.86     12.92 o 
 -10   0  14     1399.39     1435.63     24.03 o 
  -8   0  14      699.79      690.96     15.74 o 
  -6   0  14      187.95      201.77      7.90 o 
  -4   0  14      267.47      285.20      9.46 o 
  -2   0  14     1309.60     1480.61     27.85 o 
   0   0  14       95.99      109.96      6.24 o 
   2   0  14        7.58       19.71      3.82 o 
   4   0  14      233.97      268.17      9.70 o 
   6   0  14       32.39       24.97      4.37 o 
   8   0  14        0.01       -2.70      3.26 o 
  10   0  14       41.59       42.38      5.46 o 
  12   0  14       26.70       16.89      4.98 o 
  14   0  14        1.48       -4.00      5.13 o 
  16   0  14       24.73       30.34      8.85 o 
  18   0  14       89.62       81.72     11.45 o 
  20   0  14       19.47       21.14      8.51 o 
  22   0  14        0.23       -4.31     10.03 o 
  24   0  14       11.61       -1.50     10.82 o 
  26   0  14        9.61        3.22     10.68 o 
 -41   1  14        4.60       -5.19      5.36 o 
 -39   1  14       25.20       44.41      7.32 o 
 -37   1  14       23.82       20.33      5.32 o 
 -35   1  14       37.18       38.97      6.04 o 
 -33   1  14        0.78        4.10      3.94 o 
 -31   1  14       73.87       73.26      5.28 o 
 -29   1  14       81.51       84.90      5.38 o 
 -27   1  14      170.62      146.37      6.34 o 
 -25   1  14       61.86       57.62      4.09 o 
 -23   1  14        8.62        3.78      2.50 o 
 -21   1  14       72.70       60.97      4.84 o 
 -19   1  14      326.41      363.58      9.77 o 
 -17   1  14       89.77       84.34      3.94 o 
 -15   1  14      130.77      132.22      4.55 o 
 -13   1  14        7.06        8.01      1.95 o 
 -11   1  14      119.91      115.17      6.28 o 
  -9   1  14      667.37      684.48     11.02 o 
  -7   1  14       44.79       44.24      3.14 o 
  -5   1  14      146.75      130.17      4.68 o 
  -3   1  14      281.00      269.85      6.43 o 
  -1   1  14      172.75      194.11      5.58 o 
   1   1  14      196.55      201.69      5.86 o 
   3   1  14      370.81      358.04      7.91 o 
   5   1  14      136.76      122.26      5.33 o 
   7   1  14        6.72        5.44      2.75 o 
   9   1  14      170.12      157.26      5.68 o 
  11   1  14       18.15       18.44      3.54 o 
  13   1  14       29.55       32.78      5.17 o 
  15   1  14       14.19        8.78      4.83 o 
  17   1  14       13.81        9.00      5.87 o 
  19   1  14      141.17      158.08     11.86 o 
  21   1  14       56.19       59.11      8.87 o 
  23   1  14       27.32       30.14      8.08 o 
  25   1  14        3.34        7.70      6.90 o 
 -38   2  14        5.30        1.21      4.39 o 
 -36   2  14       50.39       56.79      6.32 o 
 -34   2  14        1.63       -0.40      3.66 o 
 -32   2  14       47.89       59.06      5.69 o 
 -30   2  14      118.18      131.02      6.89 o 
 -28   2  14      154.95      165.87      7.35 o 
 -26   2  14      185.62      191.23      7.57 o 
 -24   2  14       71.03       69.15      5.10 o 
 -22   2  14      587.81      593.23     12.78 o 
 -20   2  14       13.01        8.37      3.25 o 
 -18   2  14      176.72      169.25      6.03 o 
 -16   2  14       94.95       97.16      5.17 o 
 -14   2  14      833.99      850.74     18.37 o 
 -12   2  14      651.20      598.97     12.13 o 
 -10   2  14      169.50      161.78      7.13 o 
  -8   2  14      289.57      288.36      7.94 o 
  -6   2  14      185.59      196.61      6.55 o 
  -4   2  14       92.70       95.29      6.94 o 
  -2   2  14       13.13       14.59      3.54 o 
   0   2  14       96.73       92.68      5.56 o 
   2   2  14      106.41       83.16      5.39 o 
   4   2  14      323.25      290.27     10.03 o 
   6   2  14      332.90      345.94     10.66 o 
   8   2  14      214.96      188.76      8.23 o 
  10   2  14       92.65       91.82     10.23 o 
  12   2  14       39.23       51.30      5.53 o 
  14   2  14       31.08       33.39      5.79 o 
  16   2  14        3.81        3.13      5.13 o 
  18   2  14       66.07       76.63     12.29 o 
  20   2  14       10.43       11.62      8.18 o 
  22   2  14       17.74       10.75      8.07 o 
 -33   3  14        2.71        0.12      3.99 o 
 -31   3  14        1.99        1.60      3.99 o 
 -29   3  14        6.10        6.41      4.00 o 
 -27   3  14       10.29        7.11      6.50 o 
 -25   3  14       42.70       47.56      4.97 o 
 -23   3  14       21.02       14.85      4.20 o 
 -21   3  14      207.86      242.00     10.35 o 
 -19   3  14        5.00        5.90      5.10 o 
 -17   3  14      296.98      305.80     11.42 o 
 -15   3  14       49.88       57.30      8.32 o 
 -13   3  14        2.43        3.35      2.51 o 
 -11   3  14       52.42       48.69      6.06 o 
  -9   3  14       54.06       53.64      4.09 o 
  -7   3  14       13.59       10.06      3.02 o 
  -5   3  14       60.57       61.22      6.24 o 
  -3   3  14       50.60       46.10      6.10 o 
  -1   3  14       45.07       43.71      4.65 o 
   1   3  14       19.22       19.70      4.07 o 
   3   3  14       32.84       32.52      4.62 o 
   5   3  14       58.39       66.32      8.35 o 
   7   3  14        8.90        8.53      4.15 o 
   9   3  14        7.91        5.77      4.25 o 
  11   3  14       10.55        8.74      4.69 o 
  13   3  14        1.10       -2.51      4.82 o 
  15   3  14       25.29       28.39      7.33 o 
  17   3  14       18.06       27.54      7.18 o 
 -24   4  14        5.32        0.79      7.52 o 
 -22   4  14        3.07        3.49      5.11 o 
 -20   4  14        1.73       -7.71      7.71 o 
 -18   4  14       30.09       31.60      6.07 o 
 -16   4  14       30.84       37.77      6.27 o 
 -14   4  14       14.67       17.81      5.24 o 
 -12   4  14        7.14       10.96      6.81 o 
 -10   4  14        3.52        7.48      4.84 o 
  -8   4  14        1.14       -0.22      4.19 o 
  -6   4  14        1.34       -1.44      4.24 o 
  -4   4  14       22.08       18.95      5.39 o 
  -2   4  14        1.71        6.87      4.66 o 
   0   4  14       26.75       31.87      6.13 o 
   2   4  14       25.41       21.49      8.16 o 
   4   4  14        5.98       10.20      5.68 o 
   6   4  14        5.51        1.91      5.55 o 
 -42   0  15        8.69       10.46     13.04 o 
 -40   0  15        6.28        1.49      6.17 o 
 -38   0  15       64.54       81.33     16.87 o 
 -36   0  15        3.57       -0.87      5.69 o 
 -34   0  15       68.43       78.73      9.05 o 
 -32   0  15      162.76      151.77     10.65 o 
 -30   0  15       17.59        7.07      5.26 o 
 -28   0  15        5.00        4.56      6.14 o 
 -26   0  15       69.25       55.83      7.00 o 
 -24   0  15       70.94       71.08     10.59 o 
 -22   0  15      299.19      298.61     10.59 o 
 -20   0  15      331.85      289.66     10.29 o 
 -18   0  15        8.64        2.20      3.25 o 
 -16   0  15      159.22      197.62      8.24 o 
 -14   0  15      200.86      213.16      8.76 o 
 -12   0  15      153.87      134.70      5.13 o 
 -10   0  15      806.07      732.94     16.81 o 
  -8   0  15       46.33       33.61      4.31 o 
  -6   0  15       86.19       63.87      5.20 o 
  -4   0  15      964.84     1005.47     21.09 o 
  -2   0  15       55.13       80.24      5.67 o 
   0   0  15       70.09       74.38      7.03 o 
   2   0  15       63.71       56.83      5.34 o 
   4   0  15        7.34       10.44      3.87 o 
   6   0  15       58.03       59.74      5.78 o 
   8   0  15       22.68       25.80      4.93 o 
  10   0  15      127.92      126.36      8.22 o 
  12   0  15      508.17      518.41     16.01 o 
  14   0  15       41.65       47.01      7.32 o 
  16   0  15       15.94        5.55      7.19 o 
  18   0  15        0.13       -2.76      7.04 o 
  20   0  15        0.04       -4.13      6.54 o 
  22   0  15        0.28        0.50     11.47 o 
  24   0  15       69.87      113.88     20.21 o 
 -41   1  15       19.87        7.25      8.15 o 
 -39   1  15       33.08       65.14      8.11 o 
 -37   1  15       24.07       16.59      5.33 o 
 -35   1  15        2.44        2.14      4.28 o 
 -33   1  15       19.43       14.46      4.31 o 
 -31   1  15       22.22       23.87      4.40 o 
 -29   1  15       61.45       70.39      4.85 o 
 -27   1  15      625.84      630.95     12.01 o 
 -25   1  15        0.95       -2.48      2.48 o 
 -23   1  15      105.14       99.46      4.76 o 
 -21   1  15      125.05      110.93      6.26 o 
 -19   1  15      142.55      133.57      5.00 o 
 -17   1  15      200.27      180.64      6.58 o 
 -15   1  15       35.39       35.79      3.55 o 
 -13   1  15      280.98      251.61      7.16 o 
 -11   1  15      218.96      210.40      6.55 o 
  -9   1  15     1448.94     1424.46     20.63 o 
  -7   1  15      791.58      780.27     13.98 o 
  -5   1  15      320.10      313.40      7.79 o 
  -3   1  15       47.85       41.34      3.59 o 
  -1   1  15        6.21        6.70      2.64 o 
   1   1  15      171.12      160.44      7.97 o 
   3   1  15      651.16      590.82     11.85 o 
   5   1  15       51.78       47.79      4.13 o 
   7   1  15      421.79      393.21      9.94 o 
   9   1  15       84.72       80.78      5.34 o 
  11   1  15       22.07       13.20      3.75 o 
  13   1  15      240.68      249.78     10.23 o 
  15   1  15       59.29       57.37      7.12 o 
  17   1  15        2.99        1.52      5.86 o 
  19   1  15       57.74       72.24      9.90 o 
  21   1  15       14.37       13.24      7.15 o 
  23   1  15        1.17        7.71      6.92 o 
 -38   2  15       16.19       18.04      5.06 o 
 -36   2  15        4.74        1.71      4.51 o 
 -34   2  15        7.16       13.22      4.25 o 
 -32   2  15       20.29       23.84      4.58 o 
 -30   2  15       22.08       18.35      4.18 o 
 -28   2  15        2.78        1.86      3.28 o 
 -26   2  15      103.31      102.93      6.07 o 
 -24   2  15       40.51       44.60      5.08 o 
 -22   2  15      156.78      151.89      6.60 o 
 -20   2  15      146.92      154.28      6.53 o 
 -18   2  15      182.13      164.00      6.47 o 
 -16   2  15      426.97      446.89     11.65 o 
 -14   2  15      275.89      265.14      8.91 o 
 -12   2  15       66.85       70.78      5.01 o 
 -10   2  15      284.54      298.77      9.06 o 
  -8   2  15       49.48       66.13      7.17 o 
  -6   2  15       53.25       54.52      4.68 o 
  -4   2  15       78.17       65.86      4.97 o 
  -2   2  15      105.73       96.66      5.76 o 
   0   2  15      508.47      539.57     13.16 o 
   2   2  15        1.99        0.89      3.33 o 
   4   2  15      156.28      131.23      6.90 o 
   6   2  15       31.23       29.45      4.67 o 
   8   2  15       16.79       14.88      4.18 o 
  10   2  15        1.94        5.94      3.89 o 
  12   2  15       10.43       11.97      4.38 o 
  14   2  15       14.90        0.19      4.31 o 
  16   2  15        1.15       -5.35      5.35 o 
  18   2  15       83.78      100.64     12.65 o 
  20   2  15       20.72       20.64     15.66 o 
 -33   3  15       14.08       10.32      9.03 o 
 -31   3  15        1.05       -3.82      3.82 o 
 -29   3  15        8.74        4.01      5.21 o 
 -27   3  15       43.91       51.31      5.34 o 
 -25   3  15        4.51        0.85      4.14 o 
 -23   3  15      149.70      155.09     10.63 o 
 -21   3  15      327.29      361.16     11.19 o 
 -19   3  15       73.66       74.44      5.42 o 
 -17   3  15      159.76      163.95      7.78 o 
 -15   3  15       29.53       33.67      4.04 o 
 -13   3  15        4.69        5.96      3.08 o 
 -11   3  15        7.48        7.44      6.60 o 
  -9   3  15       25.32       14.28      3.99 o 
  -7   3  15       58.76       58.93      6.17 o 
  -5   3  15        7.93        7.14      3.41 o 
  -3   3  15       27.11       22.29      4.09 o 
  -1   3  15       26.57       17.57      4.19 o 
   1   3  15       54.45       57.81      7.07 o 
   3   3  15      120.94      110.94      7.03 o 
   5   3  15       69.09       68.78      6.33 o 
   7   3  15       30.52       31.58      5.41 o 
   9   3  15       17.97        8.44      4.79 o 
  11   3  15        0.88       -0.60      4.70 o 
  13   3  15       12.04       12.37      5.78 o 
  15   3  15        6.34        7.27      5.99 o 
 -22   4  15       34.92       29.82      6.48 o 
 -20   4  15        9.31       19.86      6.07 o 
 -18   4  15       23.85       24.80      6.08 o 
 -16   4  15        8.16       15.05      6.42 o 
 -14   4  15       15.39       24.87      5.66 o 
 -12   4  15       22.60       26.23      9.75 o 
 -10   4  15       16.40       21.44      5.44 o 
  -8   4  15        5.57        1.51      8.11 o 
  -6   4  15       11.45       18.03      5.42 o 
  -4   4  15        1.70        5.14      5.47 o 
  -2   4  15        2.34       -3.13      4.48 o 
   0   4  15        0.30       -4.78      4.78 o 
   2   4  15        1.45        4.34      5.55 o 
   4   4  15       12.79       20.74      6.46 o 
 -40   0  16       40.94       57.69      9.01 o 
 -38   0  16       51.92       59.59      9.05 o 
 -36   0  16       43.72       37.09      7.98 o 
 -34   0  16        1.03       11.77      5.97 o 
 -32   0  16        2.01       -4.85      4.85 o 
 -30   0  16        0.39       -0.21      4.65 o 
 -28   0  16       85.93       85.20      8.41 o 
 -26   0  16       53.46       57.63      7.45 o 
 -24   0  16      887.66      855.00     23.51 o 
 -22   0  16      114.23       75.12      6.21 o 
 -20   0  16        9.64       -3.25      3.25 o 
 -18   0  16        2.10        3.09      3.48 o 
 -16   0  16       49.21       56.12      5.37 o 
 -14   0  16       24.47       16.19      4.19 o 
 -12   0  16      319.82      278.73     10.09 o 
 -10   0  16       14.61       10.27      4.03 o 
  -8   0  16        0.00        0.38      3.74 o 
  -6   0  16     4518.97     4711.19     75.23 o 
  -4   0  16      226.52      260.92     11.54 o 
  -2   0  16       69.94       70.83      5.76 o 
   0   0  16      447.74      484.35     16.81 o 
   2   0  16       74.91       73.05      6.02 o 
   4   0  16       76.57       67.40      6.16 o 
   6   0  16      134.94      156.34      8.50 o 
   8   0  16      937.22      903.56     24.29 o 
  10   0  16       37.28       38.57      6.11 o 
  12   0  16       90.93       95.63      8.04 o 
  14   0  16       17.09       12.23      6.22 o 
  16   0  16        0.05        8.69     12.40 o 
  18   0  16       36.55       41.04     10.35 o 
  20   0  16        0.03       -6.52      9.17 o 
  22   0  16        1.44       -9.10      9.10 o 
 -39   1  16       40.03       44.30      7.14 o 
 -37   1  16        9.93        5.65      4.80 o 
 -35   1  16       24.54       27.28      5.48 o 
 -33   1  16        0.38       -3.52      3.88 o 
 -31   1  16       52.70       54.69      5.15 o 
 -29   1  16       69.66       67.91      5.48 o 
 -27   1  16       48.27       55.29      4.34 o 
 -25   1  16      153.27      136.99      5.68 o 
 -23   1  16        4.30        2.36      2.76 o 
 -21   1  16      128.07      127.94      5.47 o 
 -19   1  16      306.88      285.62      7.30 o 
 -17   1  16       90.74       81.11      4.28 o 
 -15   1  16      433.90      430.19      8.70 o 
 -13   1  16      183.90      176.16      8.86 o 
 -11   1  16     2711.78     2657.07     34.56 o 
  -9   1  16      151.85      137.37      6.10 o 
  -7   1  16       94.61       84.56      4.73 o 
  -5   1  16      925.10      912.90     15.38 o 
  -3   1  16      130.14      118.07      5.30 o 
  -1   1  16      418.33      379.69      9.23 o 
   1   1  16       75.31       63.59      4.57 o 
   3   1  16      283.78      267.48      8.56 o 
   5   1  16       32.21       36.32      4.07 o 
   7   1  16       88.48       83.33      5.48 o 
   9   1  16      150.27      137.96      6.61 o 
  11   1  16       34.54       24.76      4.68 o 
  13   1  16      117.97      137.48      8.37 o 
  15   1  16       28.15       26.85      9.17 o 
  17   1  16       68.14       65.94      8.00 o 
  19   1  16       28.04       46.56     12.33 o 
  21   1  16        8.36        5.75      7.06 o 
 -36   2  16       28.07       22.25      5.08 o 
 -34   2  16       20.43       25.21      5.02 o 
 -32   2  16       10.35       13.15      4.19 o 
 -30   2  16        1.99       -2.07      3.67 o 
 -28   2  16        3.16        5.54      3.46 o 
 -26   2  16       21.11       21.66      4.01 o 
 -24   2  16       59.88       49.82      4.86 o 
 -22   2  16       20.64       15.55      4.14 o 
 -20   2  16      161.08      186.97      7.15 o 
 -18   2  16      300.40      289.82      9.76 o 
 -16   2  16      502.23      494.90     12.65 o 
 -14   2  16      190.51      199.58      7.87 o 
 -12   2  16       74.98       84.76      5.56 o 
 -10   2  16      172.17      166.11      7.14 o 
  -8   2  16       78.20       71.95      5.29 o 
  -6   2  16      213.80      214.27      8.17 o 
  -4   2  16       32.81       28.79      4.39 o 
  -2   2  16      642.14      599.96     14.26 o 
   0   2  16       70.73       71.38      5.71 o 
   2   2  16       83.35       85.94      7.62 o 
   4   2  16       13.60        9.08      5.61 o 
   6   2  16      262.78      244.04      9.54 o 
   8   2  16       28.93       27.12      4.75 o 
  10   2  16       15.07       13.80      4.42 o 
  12   2  16       28.57       31.85      6.50 o 
  14   2  16        5.79       -2.94      4.29 o 
  16   2  16        8.55        0.10      6.62 o 
  18   2  16        0.90        4.13      6.37 o 
 -31   3  16       14.56       33.22      6.35 o 
 -29   3  16       25.95       27.98      6.65 o 
 -27   3  16        4.08       -2.26      5.26 o 
 -25   3  16       45.93       41.76      7.14 o 
 -23   3  16       12.84       10.23      5.46 o 
 -21   3  16       14.36       14.57      5.94 o 
 -19   3  16        6.31        3.12      3.71 o 
 -17   3  16       42.15       36.04      5.07 o 
 -15   3  16      208.02      208.25      8.24 o 
 -13   3  16       14.83       12.62      3.62 o 
 -11   3  16       20.64       19.58      4.80 o 
  -9   3  16        5.09        5.52      3.37 o 
  -7   3  16      111.80      117.71      6.51 o 
  -5   3  16       10.59        7.94      3.66 o 
  -3   3  16        6.47        7.06      3.85 o 
  -1   3  16       55.33       53.37      7.12 o 
   1   3  16       87.81       96.80      6.89 o 
   3   3  16       57.77       63.11      6.18 o 
   5   3  16       10.43       12.41      4.78 o 
   7   3  16      140.28      157.03      9.03 o 
   9   3  16       52.08       47.50      7.48 o 
  11   3  16       46.64       59.53      7.19 o 
  13   3  16       10.87       11.64      6.29 o 
 -20   4  16       20.86       25.08      7.51 o 
 -18   4  16        6.73        8.72      5.44 o 
 -16   4  16       24.02       19.35      6.02 o 
 -14   4  16        9.25        8.87      5.61 o 
 -12   4  16        5.83        7.21      5.30 o 
 -10   4  16        1.63       -4.42      4.42 o 
  -8   4  16        3.88       10.61      5.42 o 
  -6   4  16       19.79       -0.91      8.74 o 
  -4   4  16       19.41       10.34      6.80 o 
  -2   4  16        5.29        5.82      5.48 o 
   0   4  16        2.34        4.46      5.49 o 
 -40   0  17        8.20        7.18      6.84 o 
 -38   0  17       84.70      101.17     10.64 o 
 -36   0  17        0.21        2.58      5.97 o 
 -34   0  17       31.62       26.48     10.04 o 
 -32   0  17       39.85       20.63      6.35 o 
 -30   0  17       39.30       34.80      6.81 o 
 -28   0  17       18.83       19.95      6.66 o 
 -26   0  17       33.83       25.48      6.41 o 
 -24   0  17      664.34      595.64     19.34 o 
 -22   0  17       57.92       36.74      7.86 o 
 -20   0  17        4.37        4.34      3.94 o 
 -18   0  17       15.73       11.62      4.34 o 
 -16   0  17      691.75      700.94     17.45 o 
 -14   0  17        0.02       -4.10      4.10 o 
 -12   0  17      393.89      365.36     12.35 o 
 -10   0  17     1279.18     1315.35     26.70 o 
  -8   0  17     2218.13     2416.88     42.67 o 
  -6   0  17      492.28      611.04     16.24 o 
  -4   0  17      216.96      247.73      9.97 o 
  -2   0  17      260.70      276.38     10.63 o 
   0   0  17      288.23      319.67     11.51 o 
   2   0  17      327.83      336.42     11.78 o 
   4   0  17      293.96      309.00     11.82 o 
   6   0  17        0.14       -1.16      5.16 o 
   8   0  17      101.04       96.56      7.85 o 
  10   0  17        8.64       11.88      6.07 o 
  12   0  17       39.33       31.00      7.26 o 
  14   0  17      207.16      207.25     21.69 o 
  16   0  17        0.86       -2.96      7.06 o 
  18   0  17        0.68       -6.96      7.60 o 
  20   0  17        0.93       -0.29     10.18 o 
 -39   1  17        1.98       -4.77      5.43 o 
 -37   1  17       51.26       55.48      9.82 o 
 -35   1  17       49.32       50.83      5.98 o 
 -33   1  17       54.04       66.69      6.17 o 
 -31   1  17       13.93       11.53      4.16 o 
 -29   1  17       13.92       14.31      3.79 o 
 -27   1  17       71.63       68.60      4.74 o 
 -25   1  17       86.03       92.77      5.02 o 
 -23   1  17        1.82       -2.63      2.63 o 
 -21   1  17      570.54      535.89     10.57 o 
 -19   1  17       10.95        3.61      2.76 o 
 -17   1  17      176.31      162.43      6.53 o 
 -15   1  17     1841.51     1775.53     25.43 o 
 -13   1  17      205.45      164.47      6.40 o 
 -11   1  17      111.63      100.90      7.04 o 
  -9   1  17      182.92      174.54      6.51 o 
  -7   1  17      376.36      390.21      9.55 o 
  -5   1  17     1526.38     1504.75     23.59 o 
  -3   1  17     1397.89     1376.05     21.16 o 
  -1   1  17      263.74      271.22     10.41 o 
   1   1  17      395.21      394.64     10.02 o 
   3   1  17      115.39       93.94      5.51 o 
   5   1  17      442.63      398.43     10.45 o 
   7   1  17       56.78       51.74      4.89 o 
   9   1  17       72.01       66.12      5.82 o 
  11   1  17       39.10       37.02      5.27 o 
  13   1  17        2.57       -0.38      4.46 o 
  15   1  17        7.64        8.42      4.98 o 
  17   1  17       16.94       10.07      5.82 o 
  19   1  17       10.57        3.92      6.04 o 
 -36   2  17        6.50       10.54      4.55 o 
 -34   2  17        5.32       11.37      4.41 o 
 -32   2  17       79.40       79.85      6.45 o 
 -30   2  17        3.66        1.34      3.72 o 
 -28   2  17        8.88       18.43      4.28 o 
 -26   2  17        3.30       -1.99      3.20 o 
 -24   2  17        9.42        5.87      5.14 o 
 -22   2  17       14.49       10.50      3.64 o 
 -20   2  17      530.06      547.23     14.14 o 
 -18   2  17       74.49       71.80      5.87 o 
 -16   2  17       27.25       26.67      4.56 o 
 -14   2  17       12.23       13.36      5.28 o 
 -12   2  17      234.53      212.30      8.37 o 
 -10   2  17      182.92      189.63      7.92 o 
  -8   2  17       64.14       57.88      5.22 o 
  -6   2  17       39.28       32.43      4.59 o 
  -4   2  17       90.94       91.33      6.21 o 
  -2   2  17       11.63       10.69      3.98 o 
   0   2  17      387.73      391.08     11.88 o 
   2   2  17      716.13      702.97     16.60 o 
   4   2  17       54.23       52.44      5.77 o 
   6   2  17       13.02       20.70      4.84 o 
   8   2  17        2.92        1.59      3.97 o 
  10   2  17       30.28       35.06      5.70 o 
  12   2  17        5.52       -4.03      4.25 o 
  14   2  17       68.80       82.86      7.68 o 
  16   2  17        1.65       -5.46      5.46 o 
 -31   3  17       16.35        7.67      9.67 o 
 -29   3  17       36.00       40.21      7.85 o 
 -27   3  17        5.45        6.27      5.88 o 
 -25   3  17       50.95       47.33      7.89 o 
 -23   3  17        3.68        3.76      5.21 o 
 -21   3  17       67.56       92.97      6.48 o 
 -19   3  17        3.74        0.65      3.71 o 
 -17   3  17       63.32       79.74      6.70 o 
 -15   3  17       69.30       77.55      5.83 o 
 -13   3  17       71.84       82.36     10.64 o 
 -11   3  17       75.99       77.24      5.76 o 
  -9   3  17        4.63        0.62      3.48 o 
  -7   3  17        1.71        3.20      3.79 o 
  -5   3  17      102.52      120.25      7.10 o 
  -3   3  17       45.29       34.27      5.14 o 
  -1   3  17        9.78        8.83      4.40 o 
   1   3  17        9.44       12.03      4.59 o 
   3   3  17       69.70       87.31     13.46 o 
   5   3  17       41.79       42.05      6.11 o 
   7   3  17       61.14       57.84      7.33 o 
   9   3  17       10.82        5.50      5.20 o 
  11   3  17       26.85       15.78      5.81 o 
 -16   4  17        5.32        7.34      5.48 o 
 -14   4  17        1.35       -2.98      6.26 o 
 -12   4  17        0.79       -2.72      4.91 o 
 -10   4  17       41.53       50.15      7.43 o 
  -8   4  17       17.02       17.96      6.03 o 
  -6   4  17        2.86        3.10      5.23 o 
  -4   4  17       16.04       14.73      6.03 o 
 -40   0  18       36.70       56.57      9.53 o 
 -38   0  18       10.26        1.35      6.32 o 
 -36   0  18        0.06        8.16      6.29 o 
 -34   0  18       44.37       51.86      8.46 o 
 -32   0  18        9.76       11.38      5.87 o 
 -30   0  18      131.34      111.40      9.80 o 
 -28   0  18        0.00       -3.94      6.72 o 
 -26   0  18      694.18      596.86     20.08 o 
 -24   0  18       89.90       76.95      8.19 o 
 -22   0  18      189.28      186.54     12.33 o 
 -20   0  18      198.84      179.93     10.59 o 
 -18   0  18      592.78      523.21     15.06 o 
 -16   0  18       34.83       32.39      5.41 o 
 -14   0  18       63.95       58.70      6.36 o 
 -12   0  18      669.32      627.24     16.97 o 
 -10   0  18     4248.84     4273.24     81.31 o 
  -8   0  18       28.82       24.94      5.56 o 
  -6   0  18       70.20       61.57      8.79 o 
  -4   0  18     2375.22     2583.31     45.99 o 
  -2   0  18     1005.60     1152.37     25.02 o 
   0   0  18        0.74        4.07      6.91 o 
   2   0  18       56.91       72.29      6.84 o 
   4   0  18      170.75      165.61      9.17 o 
   6   0  18       58.77       55.99      8.00 o 
   8   0  18      300.45      315.19     14.91 o 
  10   0  18       71.20       85.65      9.59 o 
  12   0  18       84.23       65.35      9.38 o 
  14   0  18        6.79       -0.32      5.96 o 
  16   0  18        0.41       -7.47      7.47 o 
  18   0  18       14.60        2.87     11.18 o 
 -39   1  18       10.33        7.86      5.37 o 
 -37   1  18        2.81       -2.99      4.80 o 
 -35   1  18       31.24       23.51      5.16 o 
 -33   1  18       10.17        9.09      4.34 o 
 -31   1  18        5.21       -4.30      4.30 o 
 -29   1  18      126.90      157.05      7.11 o 
 -27   1  18       30.88       28.27      4.22 o 
 -25   1  18       30.85       26.41      3.66 o 
 -23   1  18       92.30      103.57      5.37 o 
 -21   1  18      590.33      537.68     11.88 o 
 -19   1  18       13.16       12.44      3.51 o 
 -17   1  18      161.70      147.69      6.36 o 
 -15   1  18      153.68      151.52      6.41 o 
 -13   1  18      702.11      678.03     13.33 o 
 -11   1  18      471.54      472.21     10.97 o 
  -9   1  18      441.57      412.52     10.10 o 
  -7   1  18      132.87      134.04      6.19 o 
  -5   1  18      470.97      470.73     10.97 o 
  -3   1  18      515.25      528.63     11.69 o 
  -1   1  18      494.11      513.78     11.62 o 
   1   1  18      136.27      148.46      6.70 o 
   3   1  18      200.10      188.35      7.39 o 
   5   1  18       43.76       37.31      4.61 o 
   7   1  18       98.63       78.21      5.76 o 
   9   1  18       73.07       70.28      6.17 o 
  11   1  18        9.59        9.88      4.30 o 
  13   1  18       56.31       49.59      6.87 o 
  15   1  18        7.67       12.55      5.30 o 
  17   1  18       11.26        8.75      6.68 o 
 -36   2  18       11.07        8.60     11.39 o 
 -34   2  18       16.65       13.75      4.61 o 
 -32   2  18       81.08       84.65      6.59 o 
 -30   2  18       21.74       28.59      4.89 o 
 -28   2  18        4.31       -0.39      3.65 o 
 -26   2  18       39.88       63.16      6.40 o 
 -24   2  18       22.77       18.99      4.12 o 
 -22   2  18       28.72       30.43      4.97 o 
 -20   2  18       77.29       80.28      6.29 o 
 -18   2  18        1.10       -0.53      3.73 o 
 -16   2  18      683.97      684.32     15.96 o 
 -14   2  18      314.85      317.45     10.56 o 
 -12   2  18      228.56      247.68      9.32 o 
 -10   2  18       19.27       15.60      4.15 o 
  -8   2  18      145.32      132.11      7.11 o 
  -6   2  18        8.86        4.78      3.75 o 
  -4   2  18        5.26       -2.41      3.57 o 
  -2   2  18       98.34      101.10      6.80 o 
   0   2  18       49.17       47.23      6.84 o 
   2   2  18      320.64      320.13     11.20 o 
   4   2  18        1.58        3.78      4.11 o 
   6   2  18       83.82       68.19      6.53 o 
   8   2  18       90.65       76.33      7.63 o 
  10   2  18       21.28       21.54      5.33 o 
  12   2  18       12.36       18.73      5.33 o 
  14   2  18        4.01       -4.67      4.67 o 
 -29   3  18        1.02        7.95      6.23 o 
 -27   3  18       71.56       83.70      9.47 o 
 -25   3  18       22.21       20.07      8.56 o 
 -23   3  18       16.54       24.92      6.71 o 
 -21   3  18       64.42       74.55      8.61 o 
 -19   3  18       26.38       16.59      7.63 o 
 -17   3  18       36.42       40.10      5.22 o 
 -15   3  18       13.50        7.72      4.06 o 
 -13   3  18        5.62       -0.03      3.76 o 
 -11   3  18       82.30       78.19      7.35 o 
  -9   3  18       15.20       13.85      4.28 o 
  -7   3  18       39.68       46.04      7.79 o 
  -5   3  18        2.70        1.53      4.10 o 
  -3   3  18       56.01       42.69      6.76 o 
  -1   3  18        0.22        2.35      4.31 o 
   1   3  18        6.62        4.54      4.61 o 
   3   3  18       58.88       67.07      6.96 o 
   5   3  18        1.67        2.18      4.67 o 
   7   3  18       67.19       71.25      8.40 o 
 -38   0  19        0.78        7.00      6.62 o 
 -36   0  19        6.14       10.07      6.10 o 
 -34   0  19       98.28      133.94     13.72 o 
 -32   0  19        9.05       18.71      6.74 o 
 -30   0  19      157.03      149.43     10.97 o 
 -28   0  19        7.77        1.07      5.33 o 
 -26   0  19      137.18      118.32     13.06 o 
 -24   0  19       34.17       41.04      7.11 o 
 -22   0  19      261.50      217.59     12.08 o 
 -20   0  19      655.82      643.80     20.56 o 
 -18   0  19       90.66      103.43      9.13 o 
 -16   0  19       39.66       48.94      7.10 o 
 -14   0  19        7.16       -4.13     10.45 o 
 -12   0  19       75.00       55.92      8.41 o 
 -10   0  19       68.48       72.89      7.03 o 
  -8   0  19     1595.98     1745.37     33.98 o 
  -6   0  19      379.08      432.76     13.98 o 
  -4   0  19       31.47       56.42     12.61 o 
  -2   0  19       29.22       68.10     10.05 o 
   0   0  19      216.61      238.71     12.52 o 
   2   0  19       13.57        1.24      5.28 o 
   4   0  19        0.00       -1.80      5.07 o 
   6   0  19        8.03       -0.10      6.65 o 
   8   0  19        1.38       -2.50      5.45 o 
  10   0  19       17.69       10.32      6.46 o 
  12   0  19        0.58        9.80      6.61 o 
  14   0  19        2.12       -6.64      6.64 o 
  16   0  19        0.89       -9.32      9.32 o 
 -37   1  19       42.01       46.01      6.62 o 
 -35   1  19        3.48        4.48      4.40 o 
 -33   1  19       18.18       13.05      4.50 o 
 -31   1  19      184.27      160.84      8.02 o 
 -29   1  19       36.14       43.81      5.99 o 
 -27   1  19      113.63       97.31      6.60 o 
 -25   1  19       56.77       50.22      5.32 o 
 -23   1  19      144.61      142.06      6.55 o 
 -21   1  19       27.18       20.44      3.94 o 
 -19   1  19        3.60       -0.21      3.13 o 
 -17   1  19      367.69      371.73     10.57 o 
 -15   1  19        5.92        4.53      4.44 o 
 -13   1  19      491.15      517.02     16.05 o 
 -11   1  19       48.23       46.67      5.91 o 
  -9   1  19      290.12      258.50      8.34 o 
  -7   1  19      546.52      579.66     14.25 o 
  -5   1  19      111.64       98.06      5.75 o 
  -3   1  19       12.15       12.27      3.66 o 
  -1   1  19       90.01       91.63      6.39 o 
   1   1  19        1.90        2.29      3.30 o 
   3   1  19      347.40      337.38      9.92 o 
   5   1  19        3.44        3.22      3.72 o 
   7   1  19       27.78       26.77      4.83 o 
   9   1  19       16.58       17.27      4.66 o 
  11   1  19       38.13       27.64      5.38 o 
  13   1  19       24.23       19.90      5.70 o 
  15   1  19       26.14       21.04      6.57 o 
 -34   2  19       30.07       33.81      5.58 o 
 -32   2  19       19.29       21.23      5.38 o 
 -30   2  19        3.71       -4.02      4.02 o 
 -28   2  19       62.08       70.11      6.64 o 
 -26   2  19       72.71       85.02      7.62 o 
 -24   2  19       31.80       39.54      5.51 o 
 -22   2  19       41.84       43.88      5.62 o 
 -20   2  19       33.71       40.80      6.14 o 
 -18   2  19      189.03      202.41      8.85 o 
 -16   2  19      241.37      252.41      9.81 o 
 -14   2  19       11.10        9.97      4.88 o 
 -12   2  19       50.63       44.66      5.52 o 
 -10   2  19      160.07      153.42      7.75 o 
  -8   2  19       15.00       11.36      4.01 o 
  -6   2  19       31.85       34.06      5.04 o 
  -4   2  19       30.74       22.34      4.82 o 
  -2   2  19      191.42      190.34      8.88 o 
   0   2  19      225.65      210.06     11.52 o 
   2   2  19       58.42       53.79      6.20 o 
   4   2  19       19.00       21.48      7.41 o 
   6   2  19        0.08       -0.31      4.32 o 
   8   2  19       18.90       19.76      6.97 o 
  10   2  19        3.29       -1.73      4.43 o 
  12   2  19        1.49        4.19      5.07 o 
 -27   3  19        3.51        3.90      5.91 o 
 -25   3  19       40.36       35.97      7.94 o 
 -23   3  19        2.07       -5.41      5.41 o 
 -21   3  19      136.10      150.71     13.50 o 
 -19   3  19       56.51       63.36      8.43 o 
 -17   3  19       26.99       25.85      5.01 o 
 -15   3  19       13.31       16.46      4.59 o 
 -13   3  19       10.14       11.29      4.23 o 
 -11   3  19       13.75       19.17      4.56 o 
  -9   3  19        0.87        1.44      3.90 o 
  -7   3  19       33.09       33.16      8.86 o 
  -5   3  19        7.17        3.15      4.35 o 
  -3   3  19        0.10       -3.94      3.94 o 
  -1   3  19        0.52       -1.87      4.11 o 
   1   3  19       10.73        6.01      4.90 o 
   3   3  19       48.77       45.20      6.53 o 
   5   3  19       18.45       17.58      5.72 o 
 -38   0  20        6.34       11.22      7.00 o 
 -36   0  20       14.85       18.91      9.75 o 
 -34   0  20        2.95       -3.96      5.75 o 
 -32   0  20        0.91       -5.46      5.46 o 
 -30   0  20       43.48       47.73      7.79 o 
 -28   0  20       38.15       50.50      7.82 o 
 -26   0  20        0.00       -0.49      5.59 o 
 -24   0  20      209.40      198.68     11.96 o 
 -22   0  20        1.28       -4.56      4.56 o 
 -20   0  20       35.56       25.18      6.30 o 
 -18   0  20       59.29       51.51      7.69 o 
 -16   0  20        8.06       -5.38      6.65 o 
 -14   0  20      103.54       91.90      9.05 o 
 -12   0  20      686.29      687.71     21.44 o 
 -10   0  20      763.09      855.40     24.76 o 
  -8   0  20       16.36       32.36      6.91 o 
  -6   0  20      262.64      237.63     24.78 o 
  -4   0  20       22.29       26.89      6.45 o 
  -2   0  20      406.42      427.20     18.68 o 
   0   0  20        7.39        6.88      5.36 o 
   2   0  20       49.57       55.35      8.16 o 
   4   0  20        1.02        6.68      5.47 o 
   6   0  20      141.50      173.67     12.83 o 
   8   0  20      223.18      203.22     18.77 o 
  10   0  20        9.62        4.04      6.78 o 
  12   0  20       12.48       19.15     12.56 o 
  14   0  20       28.09       39.46      8.69 o 
 -37   1  20        6.53        7.68      6.16 o 
 -35   1  20        4.77        5.69      5.37 o 
 -33   1  20       21.15       34.00      6.04 o 
 -31   1  20        4.46        4.50      4.56 o 
 -29   1  20        7.15        5.40      4.66 o 
 -27   1  20      127.86      124.86      8.16 o 
 -25   1  20       56.34       54.78      5.61 o 
 -23   1  20       32.30       33.73      4.87 o 
 -21   1  20      183.40      141.10      7.39 o 
 -19   1  20      191.61      185.23      7.42 o 
 -17   1  20       19.11       21.00      3.95 o 
 -15   1  20      189.95      175.93      7.21 o 
 -13   1  20       70.02       68.03      5.22 o 
 -11   1  20      235.96      215.77      7.74 o 
  -9   1  20       44.18       39.89      4.62 o 
  -7   1  20      126.15      135.65      6.59 o 
  -5   1  20      296.51      289.61      9.22 o 
  -3   1  20      167.52      171.70      7.28 o 
  -1   1  20      188.42      170.97      7.36 o 
   1   1  20        3.38       -0.20      3.33 o 
   3   1  20       15.94       18.76      4.44 o 
   5   1  20       19.42       27.43      4.91 o 
   7   1  20        4.12        1.76      3.96 o 
   9   1  20        3.33        4.14      4.38 o 
  11   1  20        2.58       -0.92      4.96 o 
  13   1  20       16.95       11.94      6.63 o 
 -32   2  20       67.48       80.64      7.51 o 
 -30   2  20        5.47        7.89      4.64 o 
 -28   2  20       13.64       11.55      4.78 o 
 -26   2  20       28.83       27.56      5.43 o 
 -24   2  20       21.45       31.28      5.33 o 
 -22   2  20       43.27       40.29      5.58 o 
 -20   2  20       24.10       23.11      5.07 o 
 -18   2  20       73.78       90.94      7.74 o 
 -16   2  20      110.10      122.29      7.45 o 
 -14   2  20      105.35      109.38      7.07 o 
 -12   2  20       45.83       49.85      5.59 o 
 -10   2  20       15.28        9.80      4.11 o 
  -8   2  20        0.50        0.25      3.78 o 
  -6   2  20        6.59        0.74      4.03 o 
  -4   2  20       35.25       38.90      5.49 o 
  -2   2  20      117.27      126.37      8.46 o 
   0   2  20        3.48        9.20      5.38 o 
   2   2  20       67.73       69.15      7.08 o 
   4   2  20       22.76       24.80      5.45 o 
   6   2  20        0.38        1.06      4.59 o 
   8   2  20        1.13        2.61      4.96 o 
  10   2  20        2.24        4.97      5.10 o 
 -25   3  20       13.80       11.25      6.65 o 
 -23   3  20       27.16       35.15      8.64 o 
 -21   3  20       32.60       22.24      7.93 o 
 -19   3  20        0.54       -0.99      5.55 o 
 -17   3  20       13.87       19.21      4.89 o 
 -15   3  20       47.72       52.41      6.02 o 
 -13   3  20        3.80        4.70      4.25 o 
 -11   3  20       40.24       47.04      5.92 o 
  -9   3  20       29.19       31.29      5.33 o 
  -7   3  20        9.42        9.43      4.62 o 
  -5   3  20        8.84        2.58      7.19 o 
  -3   3  20        5.54        2.41      4.53 o 
  -1   3  20        5.19        2.67      4.66 o 
   1   3  20        8.41       14.77      5.53 o 
 -36   0  21        0.48       -2.92      6.28 o 
 -34   0  21        0.19        4.44      6.04 o 
 -32   0  21        1.31        1.23      5.86 o 
 -30   0  21       43.23       49.34      8.41 o 
 -28   0  21        7.55        0.84      5.80 o 
 -26   0  21       12.15       15.30      6.02 o 
 -24   0  21       68.59       59.51      8.26 o 
 -22   0  21       22.92       23.44      6.34 o 
 -20   0  21       37.91       37.98      7.25 o 
 -18   0  21       35.92       38.26      7.10 o 
 -16   0  21      409.83      355.00     15.23 o 
 -14   0  21        0.05       -0.41      5.15 o 
 -12   0  21       22.16       10.31      5.77 o 
 -10   0  21      188.13      201.36     11.95 o 
  -8   0  21       90.16       89.28     11.17 o 
  -6   0  21       70.85       95.91     10.21 o 
  -4   0  21       72.99       84.24     12.66 o 
  -2   0  21      140.86      170.53     11.51 o 
   0   0  21       41.29       35.29      7.38 o 
   2   0  21       92.24       90.22     11.42 o 
   4   0  21      139.42      154.30     24.68 o 
   6   0  21       31.69       36.07      9.12 o 
   8   0  21       10.41       11.08      6.75 o 
  10   0  21       14.99        9.10      6.78 o 
  12   0  21        0.12      -13.37     13.37 o 
 -35   1  21        2.96        1.83      8.30 o 
 -33   1  21       14.48       21.08      5.67 o 
 -31   1  21       19.68       21.33      5.49 o 
 -29   1  21       44.49       38.99      8.42 o 
 -27   1  21       37.18       26.06      5.45 o 
 -25   1  21        4.19       -4.12      4.12 o 
 -23   1  21       12.23       24.32      5.27 o 
 -21   1  21       52.86       49.34      5.48 o 
 -19   1  21       16.04        7.95      4.01 o 
 -17   1  21        0.20       -3.47      3.57 o 
 -15   1  21      273.07      272.49      9.56 o 
 -13   1  21       47.45       42.62      4.78 o 
 -11   1  21      243.89      222.44     10.00 o 
  -9   1  21       29.32       18.97      4.12 o 
  -7   1  21      378.15      432.39     13.64 o 
  -5   1  21      118.74      118.67      6.47 o 
  -3   1  21       31.02       27.67      5.87 o 
  -1   1  21       36.57       31.97      6.85 o 
   1   1  21       42.55       34.34      5.15 o 
   3   1  21       69.91       65.68      6.20 o 
   5   1  21       11.47        6.60      4.25 o 
   7   1  21       39.89       51.16      7.54 o 
   9   1  21       48.34       57.22      8.12 o 
  11   1  21        6.41        2.35      5.82 o 
 -32   2  21        0.51       -2.19      6.82 o 
 -30   2  21        2.00       -1.08      6.85 o 
 -28   2  21       11.10        0.47      4.62 o 
 -26   2  21        4.18        4.06      4.50 o 
 -24   2  21       11.99       13.91      4.98 o 
 -22   2  21       19.61       25.15      5.34 o 
 -20   2  21       88.58      103.61      9.64 o 
 -18   2  21        1.65        6.48      4.26 o 
 -16   2  21       11.31        5.43      4.38 o 
 -14   2  21       15.88       17.96      4.70 o 
 -12   2  21       27.09       25.74      4.96 o 
 -10   2  21       24.93       25.12      5.13 o 
  -8   2  21        6.85       10.45      4.66 o 
  -6   2  21       68.09       79.15      6.94 o 
  -4   2  21       97.29      116.18      7.83 o 
  -2   2  21       16.05       20.29      5.07 o 
   0   2  21       44.92       48.97      6.22 o 
   2   2  21       11.75       15.23      4.99 o 
   4   2  21        1.24        1.41      4.57 o 
   6   2  21       13.84       15.96      5.52 o 
 -21   3  21        4.02        0.50      5.87 o 
 -19   3  21       18.28       15.31      6.92 o 
 -17   3  21        1.13       -4.15      4.31 o 
 -15   3  21        2.43        3.28      4.57 o 
 -13   3  21        6.47        9.59      4.71 o 
 -11   3  21       13.85       14.55      5.16 o 
  -9   3  21        0.89        0.55      4.48 o 
  -7   3  21        0.36        0.29      4.17 o 
  -5   3  21        8.86        6.85      4.87 o 
  -3   3  21        4.09        1.77      4.89 o 
 -34   0  22        1.17        0.07      8.83 o 
 -32   0  22        1.85        2.25      5.76 o 
 -30   0  22       12.28       17.55      6.79 o 
 -28   0  22        0.04        0.83      5.91 o 
 -26   0  22       76.64       71.03      9.17 o 
 -24   0  22        1.14       11.78      5.90 o 
 -22   0  22       46.61       47.64      7.76 o 
 -20   0  22        7.37        8.29      5.46 o 
 -18   0  22       13.66       19.38      6.19 o 
 -16   0  22       41.81       45.65      7.74 o 
 -14   0  22       15.19       16.30      6.09 o 
 -12   0  22        9.27       11.28     10.03 o 
 -10   0  22      138.25      115.30     18.00 o 
  -8   0  22       21.22       25.63      6.55 o 
  -6   0  22        0.74        2.00      5.28 o 
  -4   0  22        4.53        5.89      5.75 o 
  -2   0  22        1.36        6.61      6.20 o 
   0   0  22        3.10       -5.11      5.38 o 
   2   0  22        4.39       10.04      6.13 o 
   4   0  22       19.79       21.88      7.47 o 
   6   0  22       15.31       25.18      7.63 o 
   8   0  22        5.15        3.09      6.66 o 
  10   0  22        5.06       -5.99      6.87 o 
 -33   1  22        2.91        7.25      5.85 o 
 -31   1  22       17.98       10.03      5.22 o 
 -29   1  22       33.35       30.05      5.86 o 
 -27   1  22       20.01       21.80      5.49 o 
 -25   1  22        4.71       14.70      4.84 o 
 -23   1  22       16.77       11.88      4.92 o 
 -21   1  22       62.35       59.73      6.69 o 
 -19   1  22        3.09        8.45      4.55 o 
 -17   1  22       12.71       18.05      4.69 o 
 -15   1  22        3.15        2.78      3.95 o 
 -13   1  22        4.64        7.02      4.06 o 
 -11   1  22      118.65      119.83      7.21 o 
  -9   1  22       95.55       98.52      6.83 o 
  -7   1  22       60.35       60.58      6.06 o 
  -5   1  22        7.21        2.06      3.98 o 
  -3   1  22       10.97        6.41      4.27 o 
  -1   1  22       42.39       44.54      6.34 o 
   1   1  22       22.06       24.87      6.12 o 
   3   1  22       18.72       16.90      5.75 o 
   5   1  22        0.54       -5.01      5.01 o 
   7   1  22        3.01        1.13      5.54 o 
   9   1  22       10.97       20.76      6.49 o 
 -30   2  22        0.18        3.86      6.29 o 
 -28   2  22       14.19       30.65      5.83 o 
 -26   2  22       22.77        7.13      5.63 o 
 -24   2  22        2.44        3.14      4.52 o 
 -22   2  22       11.89       21.22      5.22 o 
 -20   2  22       72.54       72.64      7.97 o 
 -18   2  22        0.90       -4.08      4.08 o 
 -16   2  22       10.27       -1.28      4.24 o 
 -14   2  22        7.48       10.41      4.58 o 
 -12   2  22       25.22       26.80      5.83 o 
 -10   2  22       24.44       21.27      5.15 o 
  -8   2  22       18.69        2.65      4.58 o 
  -6   2  22       33.56       24.57      5.56 o 
  -4   2  22       86.82       95.87      7.60 o 
  -2   2  22       25.35       10.44      4.93 o 
   0   2  22       39.66       35.43      6.05 o 
   2   2  22        1.34       -1.89      5.24 o 
   4   2  22        4.40       11.54      5.25 o 
 -15   3  22       24.46       24.83      5.66 o 
 -13   3  22       14.93       13.52      5.24 o 
 -11   3  22        7.77        3.79      5.80 o 
  -9   3  22        1.62        2.29      5.02 o 
 -34   0  23        9.46       21.24     10.01 o 
 -32   0  23        0.33       -2.39      6.40 o 
 -30   0  23       27.62       28.20      7.50 o 
 -28   0  23        7.69        8.29      6.07 o 
 -26   0  23        6.95       -5.59      5.77 o 
 -24   0  23        5.72        1.74      5.83 o 
 -22   0  23        3.49        7.49      5.94 o 
 -20   0  23       31.54       49.93      8.17 o 
 -18   0  23       19.73       11.87      6.32 o 
 -16   0  23       34.68       31.87      7.63 o 
 -14   0  23       12.22        9.40      5.93 o 
 -12   0  23        2.58        9.38      6.06 o 
 -10   0  23       60.23       51.85     10.04 o 
  -8   0  23       29.36       24.34      6.98 o 
  -6   0  23       19.89       31.95      7.23 o 
  -4   0  23       59.90       91.74     10.04 o 
  -2   0  23        6.84        1.98      6.03 o 
   0   0  23       11.79       12.51      7.63 o 
   2   0  23       19.03       17.49      7.32 o 
   4   0  23       10.37       15.37      7.07 o 
   6   0  23        3.81        7.95      7.05 o 
 -31   1  23       11.78       27.33      6.78 o 
 -29   1  23        3.00        2.30      5.24 o 
 -27   1  23        1.05        1.91      4.74 o 
 -25   1  23        5.88        7.75      4.93 o 
 -23   1  23       22.96       19.87      5.44 o 
 -21   1  23        0.51       -0.27      4.35 o 
 -19   1  23       49.01       56.36      7.00 o 
 -17   1  23       18.10       20.04      5.23 o 
 -15   1  23       27.89       30.17      5.79 o 
 -13   1  23       28.45       28.66      5.76 o 
 -11   1  23       20.01       21.18      5.37 o 
  -9   1  23       11.56       17.55      5.21 o 
  -7   1  23       26.54       23.79      5.69 o 
  -5   1  23       76.58       99.70      9.39 o 
  -3   1  23        3.66        6.33      5.31 o 
  -1   1  23       18.99       25.16      6.45 o 
   1   1  23        9.45        8.84      5.63 o 
   3   1  23        6.52        1.41      5.63 o 
   5   1  23       23.30       31.98      7.20 o 
 -26   2  23       11.41        4.33      5.05 o 
 -24   2  23        9.88       17.23      7.00 o 
 -22   2  23        7.19        6.80      4.80 o 
 -20   2  23        7.86       -2.75      4.36 o 
 -18   2  23       17.30        8.15      4.94 o 
 -16   2  23       14.61       15.06      5.03 o 
 -14   2  23        0.34       -0.04      4.28 o 
 -12   2  23       17.64       26.00      5.51 o 
 -10   2  23        7.80        8.03      4.96 o 
  -8   2  23        0.21       -4.39      4.39 o 
  -6   2  23       65.98       75.19      7.40 o 
  -4   2  23       17.78       18.79      5.51 o 
  -2   2  23        2.26       -4.35      4.35 o 
   0   2  23       23.71       23.67      5.58 o 
 -32   0  24       15.38       13.19     13.69 o 
 -30   0  24        6.09       13.55      7.18 o 
 -28   0  24       10.33       12.51      6.74 o 
 -26   0  24       11.02        1.45     11.29 o 
 -24   0  24        9.23       -0.33      5.96 o 
 -22   0  24       14.63       34.89      7.88 o 
 -20   0  24       94.59      112.30     10.90 o 
 -18   0  24        1.04        6.36      8.30 o 
 -16   0  24       27.54       26.93      9.12 o 
 -14   0  24       31.40       30.75      7.40 o 
 -12   0  24       80.89       81.94      9.76 o 
 -10   0  24       12.43        1.12      6.04 o 
  -8   0  24        0.37        0.49      6.32 o 
  -6   0  24       19.84       31.72      7.79 o 
  -4   0  24        3.64        3.39      6.06 o 
  -2   0  24       17.57       23.14      7.38 o 
   0   0  24       16.19       20.39      7.64 o 
   2   0  24       18.86       27.88      9.10 o 
   4   0  24        2.97        9.08      7.34 o 
 -29   1  24        0.31        1.79      5.57 o 
 -27   1  24       17.52       24.75      6.79 o 
 -25   1  24        7.92        8.19      5.02 o 
 -23   1  24        0.66        3.15      4.76 o 
 -21   1  24        0.11        5.96      5.00 o 
 -19   1  24       29.63       47.28      6.53 o 
 -17   1  24       19.28       18.43      5.43 o 
 -15   1  24        2.06        9.07      4.82 o 
 -13   1  24       30.86       34.31      6.72 o 
 -11   1  24       16.79       18.80      5.48 o 
  -9   1  24       70.61       96.05      9.01 o 
  -7   1  24       13.82        6.73      5.44 o 
  -5   1  24       14.51        7.98      5.64 o 
  -3   1  24       59.08       79.80      8.82 o 
  -1   1  24       16.21        8.28      5.70 o 
   1   1  24       11.12        6.67      7.01 o 
 -24   2  24        4.69        7.45     11.68 o 
 -22   2  24       14.88        5.86      5.15 o 
 -20   2  24       14.25       17.92      5.56 o 
 -18   2  24        3.69        2.02      4.76 o 
 -16   2  24       11.29        6.25      4.94 o 
 -14   2  24       50.46       67.47      7.20 o 
 -12   2  24        5.96        9.32      5.02 o 
 -10   2  24       16.13       10.60      5.21 o 
  -8   2  24        5.46        3.63      5.25 o 
  -6   2  24       12.30        5.44      5.12 o 
  -4   2  24       15.63       18.77      6.14 o 
 -28   0  25        1.38       -4.24      6.63 o 
 -26   0  25        1.64        6.34      6.82 o 
 -24   0  25        4.09        8.54      8.15 o 
 -22   0  25       57.91       67.64      9.35 o 
 -20   0  25        0.18       -7.84      7.84 o 
 -18   0  25        3.41        0.78      6.59 o 
 -16   0  25      110.10      155.42     13.64 o 
 -14   0  25       93.99       99.61     10.70 o 
 -12   0  25       14.32       15.35      6.99 o 
 -10   0  25       35.00       29.76     11.14 o 
  -8   0  25       54.36       56.38      9.09 o 
  -6   0  25       13.21       19.46      7.51 o 
  -4   0  25        8.56       -4.50      6.52 o 
  -2   0  25        1.98        0.44      6.87 o 
   0   0  25       37.27       53.54      9.59 o 
 -27   1  25        1.59        6.32      7.04 o 
 -25   1  25       21.56       22.59      6.46 o 
 -23   1  25        4.44       14.85      6.08 o 
 -21   1  25        4.43        2.45      5.46 o 
 -19   1  25       99.08      119.66      9.99 o 
 -17   1  25       34.90       46.01      7.29 o 
 -15   1  25       40.89       40.13      7.34 o 
 -13   1  25        4.54        1.53      5.49 o 
 -11   1  25       21.46       21.22      6.41 o 
  -9   1  25        4.29       -3.57      4.94 o 
  -7   1  25       10.55       20.23      7.46 o 
  -5   1  25       32.60       44.24      7.66 o 
  -3   1  25       30.34       48.00      7.90 o 
 -24   0  26       43.18       67.51     10.24 o 
 -22   0  26       14.52       13.35      7.93 o 
 -20   0  26       17.93       37.60     14.86 o 
 -18   0  26        0.49        4.53      6.94 o 
 -16   0  26        4.46       11.51      7.27 o 
 -14   0  26       13.69        8.23      7.14 o 
 -12   0  26       13.97        9.17      7.35 o 
 -10   0  26        1.78       -1.98      6.17 o 
  -8   0  26       28.04       34.11      8.46 o 
  -6   0  26        1.75       -1.46      7.04 o 
 -21   1  26       18.11       18.35      6.85 o 
 -19   1  26       24.09       36.77      7.14 o 
 -17   1  26        5.14       -1.84      5.59 o 
 -15   1  26       14.47       19.12      6.52 o 
 -13   1  26       56.88       74.69      8.90 o 
 -11   1  26        0.70       -2.43      5.54 o 
  -9   1  26       15.59       14.86      6.66 o 
                                                 
